# Supplementary material for: Epitranscriptomic Analysis of m6A Methylome After Peripheral Nerve Injury
Source: Front Genet. 2021 Jul 9;12:686000. doi: 10.3389/fgene.2021.686000 (PMC8301379; doi:10.3389/fgene.2021.686000)
Supplement: Supplementary file 2 [file Table_2.XLSX]

## Sheet: up.7_vs_0
Differentially methylated RNA sites for: up.7_vs_0 Fold change cut-off: 2 P-value cut-off: 0.00001 Column A ~ E: the coordinates of the differentially methylated RNA sites in bed format, please ref http://genome.ucsc.edu/FAQ/FAQformat.html#format1. Column F: the length of the methylated RNA sites Column G ~ H: the transcript id and gene symbol of differentially methylated RNA. Column I ~ L: the c…
	up.7_vs_0 differentially methylated RNA sites
bed format information of differentially methylated RNA sites					differentially methylated RNA			comparison information				Annotations
chrom	txStart	txEnd	PeakID	score	Peak_length	transcript_id	GeneName	Foldchange	P_value	FDR	Regulation	GeneID	Synonyms	dbXrefs	description	Pathway	GO_CC	GO_MF	GO_BP
chr9	15712130	15712182	diffreps_peak_1279256	6.83202	52	NM_001037346	Rps19	2.79797	1.47223e-07	1.78575e-05	up	29287	-	RGD:68440|Ensembl:ENSRNOG00000037897	ribosomal protein S19	rno03010(Ribosome)	GO:0070062(extracellular exosome)//GO:0016020(membrane)//GO:0005829(cytosol)//GO:0022627(cytosolic small ribosomal subunit)//GO:0005737(cytoplasm)//GO:0005730(nucleolus)//GO:0005840(ribosome)//GO:0005925(focal adhesion)	GO:0003735(structural constituent of ribosome)//GO:0003674(molecular_function)//GO:0031369(translation initiation factor binding)//GO:0032403(protein complex binding)//GO:0017134(fibroblast growth factor binding)//GO:0042803(protein homodimerization activity)//GO:0019901(protein kinase binding)//GO:0044822(poly(A) RNA binding)//GO:0005515(protein binding)	GO:0000028(ribosomal small subunit assembly)//GO:0060265(positive regulation of respiratory burst involved in inflammatory response)//GO:0007000(nucleolus organization)//GO:0042274(ribosomal small subunit biogenesis)//GO:0030218(erythrocyte differentiation)//GO:0000462(maturation of SSU-rRNA from tricistronic rRNA transcript (SSU-rRNA, 5.8S rRNA, LSU-rRNA))//GO:0051262(protein tetramerization)//G…
chr7	107519151	107519280	diffreps_peak_1183643	8.94664	129	NM_178097	Sla	7.27314	1.13072e-09	4.62334e-07	up	338477	Slap1	RGD:631373|Ensembl:ENSRNOG00000056714	src-like adaptor		GO:0005768(endosome)
chr13	114786162	114786840	diffreps_peak_337156	7.80104	678	ENSRNOT00000005628	Dtl	3.50854	1.5811e-08	3.39168e-06	up	305073	RGD1310439	RGD:1310439|Ensembl:ENSRNOG00000004195	denticleless E3 ubiquitin protein ligase homolog		GO:0031465(Cul4B-RING E3 ubiquitin ligase complex)//GO:0005813(centrosome)//GO:0043231(intracellular membrane-bounded organelle)//GO:0031464(Cul4A-RING E3 ubiquitin ligase complex)//GO:0005730(nucleolus)//GO:0005654(nucleoplasm)//GO:0005634(nucleus)//GO:0005737(cytoplasm)	GO:0004842(ubiquitin-protein transferase activity)	GO:0006974(cellular response to DNA damage stimulus)//GO:0051726(regulation of cell cycle)//GO:0006513(protein monoubiquitination)//GO:0000209(protein polyubiquitination)//GO:0006511(ubiquitin-dependent protein catabolic process)//GO:0019985(translesion synthesis)//GO:0009411(response to UV)
chr10	105054509	105054580	diffreps_peak_209017	7.32446	71	ENSRNOT00000013359	Ubald2	2.99636	4.73744e-08	7.46612e-06	up	287840	Fam100b|RGD1311298	RGD:1311298	UBA-like domain containing 2
chr11	27931801	27931882	diffreps_peak_224028	7.43693	81	NM_001108841	Gabpa	2.33192	3.65653e-08	6.18907e-06	up	363735	Nrf-2alpha|Nrf2a	RGD:1310802|Ensembl:ENSRNOG00000053205	GA binding protein transcription factor, alpha subunit		GO:0005654(nucleoplasm)//GO:0005634(nucleus)//GO:0000790(nuclear chromatin)	GO:0000978(RNA polymerase II core promoter proximal region sequence-specific DNA binding)//GO:0000981(RNA polymerase II transcription factor activity, sequence-specific DNA binding)//GO:0003682(chromatin binding)//GO:0044212(transcription regulatory region DNA binding)//GO:0001228(transcriptional activator activity, RNA polymerase II transcription regulatory region sequence-specific binding)//GO:…	GO:0030154(cell differentiation)//GO:0001701(in utero embryonic development)//GO:0006366(transcription from RNA polymerase II promoter)//GO:0045653(negative regulation of megakaryocyte differentiation)//GO:0045944(positive regulation of transcription from RNA polymerase II promoter)//GO:0000122(negative regulation of transcription from RNA polymerase II promoter)//GO:0006357(regulation of transcr…
chr17	37994418	37994483	diffreps_peak_509544	9.02697	65	NM_001173341	Hmgb3	5.13739	9.39798e-10	4.01307e-07	up	305373	RGD1564407	RGD:1564407|Ensembl:ENSRNOG00000011096	high mobility group box 3		GO:0005634(nucleus)	GO:0008301(DNA binding, bending)//GO:0003723(RNA binding)//GO:0000400(four-way junction DNA binding)//GO:0044822(poly(A) RNA binding)//GO:0003677(DNA binding)	GO:0045578(negative regulation of B cell differentiation)//GO:0045596(negative regulation of cell differentiation)//GO:0045638(negative regulation of myeloid cell differentiation)//GO:0032392(DNA geometric change)
chr10	53387895	53388041	diffreps_peak_177822	5.07125	146	NM_012604	Myh3	7.02098	8.48689e-06	0.000523019	up	24583	Myhse|RNMHCG	RGD:3138|Ensembl:ENSRNOG00000046276	myosin, heavy chain 3, skeletal muscle, embryonic	rno04530(Tight junction)	GO:0030016(myofibril)//GO:0070062(extracellular exosome)//GO:0016459(myosin complex)//GO:0043292(contractile fiber)//GO:0032982(myosin filament)	GO:0042623(ATPase activity, coupled)//GO:0000146(microfilament motor activity)//GO:0005524(ATP binding)//GO:0005516(calmodulin binding)//GO:0003774(motor activity)//GO:0051015(actin filament binding)//GO:0003779(actin binding)	GO:0003009(skeletal muscle contraction)//GO:0046034(ATP metabolic process)
chr9	64710641	64711820	diffreps_peak_1303139	8.2374	1179	NM_001271191	Sgol2	4.48651	5.78899e-09	1.64171e-06	up
chr9	42415334	42415426	diffreps_peak_1290630	6.33406	92	ENSRNOT00000020558	Uggt1	3.13049	4.6338e-07	4.57102e-05	up	171129	UGT1|Ugcgl1|Uggt|rUGT1	RGD:619710|Ensembl:ENSRNOG00000014901	UDP-glucose glycoprotein glucosyltransferase 1	rno04141(Protein processing in endoplasmic reticulum)	GO:0005783(endoplasmic reticulum)//GO:0005788(endoplasmic reticulum lumen)//GO:0070062(extracellular exosome)//GO:0005793(endoplasmic reticulum-Golgi intermediate compartment)	GO:0005515(protein binding)//GO:0051082(unfolded protein binding)//GO:0003980(UDP-glucose:glycoprotein glucosyltransferase activity)	GO:0097359(UDP-glucosylation)//GO:0006486(protein glycosylation)//GO:0006457(protein folding)//GO:0051084('de novo' posttranslational protein folding)
chrX	71394045	71394149	diffreps_peak_1368726	9.12742	104	ENSRNOT00000003789	Kif4a	5.82111	7.45727e-10	3.37412e-07	up	84393	Kif4	RGD:620526|Ensembl:ENSRNOG00000038035|Vega:OTTRNOG00000000588	kinesin family member 4A		GO:0005654(nucleoplasm)//GO:0005871(kinesin complex)//GO:0030496(midbody)//GO:0016020(membrane)	GO:0005524(ATP binding)//GO:0008017(microtubule binding)//GO:0008574(ATP-dependent microtubule motor activity, plus-end-directed)	GO:0000281(mitotic cytokinesis)//GO:0007018(microtubule-based movement)//GO:0051256(mitotic spindle midzone assembly)
chr5	67635421	67635620	diffreps_peak_1000148	11.4073	199	NM_012775	Tgfbr1	2.67215	3.91451e-12	6.77858e-09	up	29591	Alk5|Skr4|Tgfr-1|tbetaR-I	RGD:3852|Ensembl:ENSRNOG00000007036	transforming growth factor, beta receptor 1	rno04010(MAPK signaling pathway)//rno04060(Cytokine-cytokine receptor interaction)//rno04068(FoxO signaling pathway)//rno04144(Endocytosis)//rno04350(TGF-beta signaling pathway)//rno04380(Osteoclast differentiation)//rno04390(Hippo signaling pathway)//rno04520(Adherens junction)//rno04933(AGE-RAGE signaling pathway in diabetic complications)//rno05142(Chagas disease (American trypanosomiasis))//r…	GO:0005923(bicellular tight junction)//GO:0005768(endosome)//GO:0005886(plasma membrane)//GO:0009986(cell surface)//GO:0005901(caveola)//GO:0005623(cell)//GO:0043234(protein complex)//GO:0016021(integral component of membrane)//GO:0016323(basolateral plasma membrane)//GO:0045121(membrane raft)//GO:0043235(receptor complex)//GO:0016020(membrane)//GO:0005622(intracellular)//GO:0070022(transforming …	GO:0046872(metal ion binding)//GO:0004674(protein serine/threonine kinase activity)//GO:0031625(ubiquitin protein ligase binding)//GO:0032403(protein complex binding)//GO:0004702(receptor signaling protein serine/threonine kinase activity)//GO:0004672(protein kinase activity)//GO:0005024(transforming growth factor beta-activated receptor activity)//GO:0046982(protein heterodimerization activity)/…	GO:0060017(parathyroid gland development)//GO:0048844(artery morphogenesis)//GO:0060021(palate development)//GO:0060317(cardiac epithelial to mesenchymal transition)//GO:0008584(male gonad development)//GO:0010628(positive regulation of gene expression)//GO:0018107(peptidyl-threonine phosphorylation)//GO:0001837(epithelial to mesenchymal transition)//GO:0048762(mesenchymal cell differentiation)//…
chr1	105785011	105785084	diffreps_peak_55643	7.18209	73	NM_138529	Nav2	4.02735	6.57516e-08	9.51679e-06	up	171563	Rainb1	RGD:619778|Ensembl:ENSRNOG00000014530	neuron navigator 2		GO:0005578(proteinaceous extracellular matrix)//GO:0005654(nucleoplasm)//GO:0005614(interstitial matrix)	GO:0008201(heparin binding)	GO:0021554(optic nerve development)//GO:0003025(regulation of systemic arterial blood pressure by baroreceptor feedback)//GO:0007626(locomotory behavior)//GO:0021563(glossopharyngeal nerve development)//GO:0007608(sensory perception of smell)//GO:0007399(nervous system development)//GO:0007605(sensory perception of sound)//GO:0021564(vagus nerve development)
chr14	108230885	108231038	diffreps_peak_392354	7.29532	153	ENSRNOT00000065110	Rel	3.69579	5.06616e-08	7.83535e-06	up	305584	-	RGD:1311231|Ensembl:ENSRNOG00000054437	REL proto-oncogene, NF-kB subunit	rno04014(Ras signaling pathway)//rno05202(Transcriptional misregulation in cancer)//rno05203(Viral carcinogenesis)	GO:0005667(transcription factor complex)//GO:0005634(nucleus)//GO:0033256(I-kappaB/NF-kappaB complex)//GO:0005737(cytoplasm)//GO:0005829(cytosol)	GO:0003700(transcription factor activity, sequence-specific DNA binding)//GO:0000981(RNA polymerase II transcription factor activity, sequence-specific DNA binding)//GO:0003682(chromatin binding)//GO:0000977(RNA polymerase II regulatory region sequence-specific DNA binding)//GO:0001205(transcriptional activator activity, RNA polymerase II distal enhancer sequence-specific binding)//GO:0043565(seq…	GO:0010629(negative regulation of gene expression)//GO:0007249(I-kappaB kinase/NF-kappaB signaling)//GO:0045084(positive regulation of interleukin-12 biosynthetic process)//GO:0034097(response to cytokine)//GO:0045087(innate immune response)//GO:0001816(cytokine production)//GO:0045893(positive regulation of transcription, DNA-templated)//GO:1901215(negative regulation of neuron death)//GO:000695…
chr8	126991201	126991422	diffreps_peak_1268703	5.46688	221	NM_017035	Plcd1	4.94822	3.41289e-06	0.000245673	up	24655	Plc1	RGD:3346|Ensembl:ENSRNOG00000032238	phospholipase C, delta 1	rno00562(Inositol phosphate metabolism)//rno01100(Metabolic pathways)//rno04020(Calcium signaling pathway)//rno04070(Phosphatidylinositol signaling system)//rno04919(Thyroid hormone signaling pathway)//rno04933(AGE-RAGE signaling pathway in diabetic complications)	GO:0070062(extracellular exosome)//GO:0016020(membrane)//GO:0005829(cytosol)//GO:0045121(membrane raft)//GO:0031966(mitochondrial membrane)//GO:0005634(nucleus)//GO:0005737(cytoplasm)	GO:0005546(phosphatidylinositol-4,5-bisphosphate binding)//GO:0004629(phospholipase C activity)//GO:0004871(signal transducer activity)//GO:0005543(phospholipid binding)//GO:0001786(phosphatidylserine binding)//GO:1901981(phosphatidylinositol phosphate binding)//GO:0070300(phosphatidic acid binding)//GO:0004435(phosphatidylinositol phospholipase C activity)//GO:0005515(protein binding)//GO:000550…	GO:1900274(regulation of phospholipase C activity)//GO:0055093(response to hyperoxia)//GO:0016042(lipid catabolic process)//GO:0032962(positive regulation of inositol trisphosphate biosynthetic process)//GO:0034696(response to prostaglandin F)//GO:0010701(positive regulation of norepinephrine secretion)//GO:0042127(regulation of cell proliferation)//GO:0060716(labyrinthine layer blood vessel deve…
chr8	13192489	13192599	diffreps_peak_1207374	7.02462	110	ENSRNOT00000049724	Piwil4	16.8026	9.44887e-08	1.26298e-05	up	689972	-	RGD:1311015|Ensembl:ENSRNOG00000009043	piwi-like RNA-mediated gene silencing 4	rno04320(Dorso-ventral axis formation)	GO:0043186(P granule)//GO:0005634(nucleus)//GO:0071547(piP-body)//GO:0005737(cytoplasm)	GO:0034584(piRNA binding)//GO:0003676(nucleic acid binding)	GO:0043046(DNA methylation involved in gamete generation)//GO:0031047(gene silencing by RNA)//GO:0007283(spermatogenesis)//GO:0030154(cell differentiation)//GO:0006417(regulation of translation)//GO:0034587(piRNA metabolic process)//GO:0007275(multicellular organism development)//GO:0051321(meiotic cell cycle)
chr14	5956034	5956060	diffreps_peak_342650	7.87374	26	NM_001128311	Abcg3	2.79477	1.3374e-08	3.00564e-06	up	498327	RGD1565568	RGD:1565568	ATP-binding cassette, subfamily G (WHITE), member 3
chr16	56597011	56597077	diffreps_peak_478541	7.59606	66	ENSRNOT00000017339	Msr1	3.11302	2.53478e-08	4.76697e-06	up	498638	RGD1564316	RGD:1564316|Ensembl:ENSRNOG00000012779	macrophage scavenger receptor 1	rno04145(Phagosome)	GO:0005886(plasma membrane)//GO:0016021(integral component of membrane)//GO:0031410(cytoplasmic vesicle)//GO:0005829(cytosol)	GO:0003674(molecular_function)//GO:0005044(scavenger receptor activity)//GO:0030169(low-density lipoprotein particle binding)	GO:0006898(receptor-mediated endocytosis)//GO:0034381(plasma lipoprotein particle clearance)//GO:0042953(lipoprotein transport)//GO:0071407(cellular response to organic cyclic compound)//GO:0030301(cholesterol transport)//GO:0010744(positive regulation of macrophage derived foam cell differentiation)//GO:0010886(positive regulation of cholesterol storage)
chr9	46720109	46720580	diffreps_peak_1293993	9.25245	471	ENSRNOT00000019673	Il1r1	2.76633	5.59176e-10	2.68955e-07	up	25663	-	RGD:2892|Ensembl:ENSRNOG00000014504	interleukin 1 receptor type 1	rno04010(MAPK signaling pathway)//rno04060(Cytokine-cytokine receptor interaction)//rno04064(NF-kappa B signaling pathway)//rno04210(Apoptosis)//rno04380(Osteoclast differentiation)//rno04640(Hematopoietic cell lineage)//rno04750(Inflammatory mediator regulation of TRP channels)//rno05146(Amoebiasis)//rno05166(HTLV-I infection)	GO:0005886(plasma membrane)//GO:0009986(cell surface)//GO:0016020(membrane)//GO:0043234(protein complex)//GO:0030424(axon)//GO:0016021(integral component of membrane)//GO:0014069(postsynaptic density)//GO:0005634(nucleus)//GO:0005615(extracellular space)	GO:0004909(interleukin-1, Type I, activating receptor activity)//GO:0002020(protease binding)//GO:0035255(ionotropic glutamate receptor binding)//GO:0004871(signal transducer activity)//GO:0005161(platelet-derived growth factor receptor binding)//GO:0004908(interleukin-1 receptor activity)//GO:0019966(interleukin-1 binding)//GO:0005515(protein binding)	GO:0071731(response to nitric oxide)//GO:0030728(ovulation)//GO:0070555(response to interleukin-1)//GO:0010286(heat acclimation)//GO:0070849(response to epidermal growth factor)//GO:0050727(regulation of inflammatory response)//GO:0019221(cytokine-mediated signaling pathway)//GO:2001224(positive regulation of neuron migration)//GO:0070498(interleukin-1-mediated signaling pathway)//GO:0009314(resp…
chr3	173106187	173107574	diffreps_peak_870238	7.89466	1387	NM_001107813	Zfp217	2.02325	1.2745e-08	2.90353e-06	up	311764	Znf217	RGD:1308451|Ensembl:ENSRNOG00000021787	zinc finger protein 217		GO:0005654(nucleoplasm)//GO:0000118(histone deacetylase complex)//GO:0005634(nucleus)	GO:0043565(sequence-specific DNA binding)//GO:0000978(RNA polymerase II core promoter proximal region sequence-specific DNA binding)//GO:0046872(metal ion binding)//GO:0044212(transcription regulatory region DNA binding)//GO:0001078(transcriptional repressor activity, RNA polymerase II core promoter proximal region sequence-specific binding)	GO:0022008(neurogenesis)//GO:0006366(transcription from RNA polymerase II promoter)//GO:0045892(negative regulation of transcription, DNA-templated)//GO:0000122(negative regulation of transcription from RNA polymerase II promoter)//GO:0006355(regulation of transcription, DNA-templated)//GO:0007165(signal transduction)
chr14	6262166	6262300	diffreps_peak_342927	7.10192	134	ENSRNOT00000044065	Zfp951	2.79896	7.90822e-08	1.09871e-05	up	100188984	-	RGD:2301011|Ensembl:ENSRNOG00000043048	zinc finger protein 951		GO:0005622(intracellular)	GO:0003676(nucleic acid binding)//GO:0046872(metal ion binding)	GO:0006355(regulation of transcription, DNA-templated)
chr7	14572821	14572935	diffreps_peak_1136877	5.81547	114	NM_001134562	Rasal3	7.89266	1.52943e-06	0.00012488	up	314596	RGD1309019	RGD:1309019|Ensembl:ENSRNOG00000006167	RAS protein activator like 3	rno04014(Ras signaling pathway)	GO:0098562(cytoplasmic side of membrane)//GO:0016020(membrane)//GO:0031235(intrinsic component of the cytoplasmic side of the plasma membrane)//GO:0005737(cytoplasm)//GO:0070062(extracellular exosome)	GO:0005096(GTPase activator activity)	GO:0046580(negative regulation of Ras protein signal transduction)//GO:0051142(positive regulation of NK T cell proliferation)//GO:0043547(positive regulation of GTPase activity)//GO:0007165(signal transduction)
chr5	157821223	157822018	diffreps_peak_1046927	9.46986	795	NM_001191868	Ifnlr1	2.41053	3.38957e-10	1.79584e-07	up	362628	Il28ra|RGD1562689	RGD:1562689|Ensembl:ENSRNOG00000033984	interferon, lambda receptor 1	rno04060(Cytokine-cytokine receptor interaction)//rno04630(Jak-STAT signaling pathway)	GO:0005886(plasma membrane)//GO:0016021(integral component of membrane)//GO:0032002(interleukin-28 receptor complex)	GO:0004896(cytokine receptor activity)	GO:0050691(regulation of defense response to virus by host)//GO:0019221(cytokine-mediated signaling pathway)//GO:0051607(defense response to virus)//GO:0002385(mucosal immune response)
chr5	65999241	65999270	diffreps_peak_999188	7.76719	29	ENSRNOT00000013930	Ccdc180	5.38034	1.70928e-08	3.58621e-06	up	100910460	-	RGD:6498132|Ensembl:ENSRNOG00000010412	coiled-coil domain containing 180		GO:0070062(extracellular exosome)
chr20	49989319	49989463	diffreps_peak_779449	7.38594	144	NM_012752	Cd24	8.54201	4.11205e-08	6.74496e-06	up	25145	Cd24a	RGD:2298|Ensembl:ENSRNOG00000000321	CD24 molecule	rno04640(Hematopoietic cell lineage)	GO:0005886(plasma membrane)//GO:0009986(cell surface)//GO:0031362(anchored component of external side of plasma membrane)//GO:0016020(membrane)//GO:0009897(external side of plasma membrane)//GO:0005829(cytosol)//GO:0045121(membrane raft)//GO:0031528(microvillus membrane)//GO:0060170(ciliary membrane)//GO:0046658(anchored component of plasma membrane)	GO:0019901(protein kinase binding)//GO:0030296(protein tyrosine kinase activator activity)//GO:0030246(carbohydrate binding)	GO:0010976(positive regulation of neuron projection development)//GO:0046014(negative regulation of T cell homeostatic proliferation)//GO:0042104(positive regulation of activated T cell proliferation)//GO:0046641(positive regulation of alpha-beta T cell proliferation)//GO:0032600(chemokine receptor transport out of membrane raft)//GO:0045730(respiratory burst)//GO:0016477(cell migration)//GO:0097…
chr10	18907585	18907616	diffreps_peak_160018	8.64408	31	NM_130421	Lcp2	3.29009	2.26945e-09	8.08682e-07	up	155918	Slp76	RGD:619743|Ensembl:ENSRNOG00000005620	lymphocyte cytosolic protein 2	rno04015(Rap1 signaling pathway)//rno04380(Osteoclast differentiation)//rno04611(Platelet activation)//rno04650(Natural killer cell mediated cytotoxicity)//rno04660(T cell receptor signaling pathway)//rno04664(Fc epsilon RI signaling pathway)	GO:0036398(TCR signalosome)//GO:0044853(plasma membrane raft)//GO:0005911(cell-cell junction)//GO:0005829(cytosol)		GO:0007169(transmembrane receptor protein tyrosine kinase signaling pathway)//GO:0045576(mast cell activation)//GO:0045860(positive regulation of protein kinase activity)//GO:0050852(T cell receptor signaling pathway)//GO:0006955(immune response)//GO:0035556(intracellular signal transduction)//GO:0050663(cytokine secretion)
chr16	11247541	11247560	diffreps_peak_457536	5.84689	19	ENSRNOT00000043811	Wdfy4	6.56198	1.42269e-06	0.00011732	up	498582	RGD1564142	RGD:1564142|Ensembl:ENSRNOG00000029662	WDFY family member 4		GO:0019898(extrinsic component of membrane)//GO:0012505(endomembrane system)	GO:0005543(phospholipid binding)
chr4	221515674	221515784	diffreps_peak_958824	11.4709	110	NM_012488	A2m	5.20874	3.3813e-12	6.23248e-09	up	24153	A2MAC1|A2m1|A2maa|A2mb|Mam	RGD:2004|Ensembl:ENSRNOG00000028896	alpha-2-macroglobulin	rno04610(Complement and coagulation cascades)	GO:0070062(extracellular exosome)//GO:0072562(blood microparticle)//GO:0005615(extracellular space)	GO:0002020(protease binding)//GO:0048306(calcium-dependent protein binding)//GO:0042803(protein homodimerization activity)//GO:0005102(receptor binding)//GO:0019899(enzyme binding)//GO:0048406(nerve growth factor binding)//GO:0019838(growth factor binding)//GO:0004866(endopeptidase inhibitor activity)//GO:0004867(serine-type endopeptidase inhibitor activity)//GO:0019959(interleukin-8 binding)//GO…	GO:0001869(negative regulation of complement activation, lectin pathway)//GO:0001553(luteinization)//GO:1990402(embryonic liver development)//GO:0051289(protein homotetramerization)//GO:0048863(stem cell differentiation)//GO:0006953(acute-phase response)//GO:0009611(response to wounding)//GO:0034695(response to prostaglandin E)//GO:0002438(acute inflammatory response to antigenic stimulus)//GO:00…
chr2	246057783	246057878	diffreps_peak_734529	11.433	95	NM_001039609	Fnbp1l	2.22188	3.68979e-12	6.56946e-09	up	310839	RGD1305386|Toca-1	RGD:1305386|Ensembl:ENSRNOG00000013798	formin binding protein 1-like		GO:0005886(plasma membrane)//GO:0070062(extracellular exosome)//GO:0005802(trans-Golgi network)//GO:0005938(cell cortex)//GO:0005737(cytoplasm)//GO:0005856(cytoskeleton)//GO:0016023(cytoplasmic, membrane-bounded vesicle)	GO:0008289(lipid binding)//GO:0005086(ARF guanyl-nucleotide exchange factor activity)	GO:0006897(endocytosis)//GO:0042384(cilium assembly)//GO:0072583(clathrin-mediated endocytosis)//GO:0010324(membrane invagination)//GO:0016050(vesicle organization)//GO:0006900(membrane budding)//GO:0030154(cell differentiation)//GO:0043547(positive regulation of GTPase activity)//GO:0016192(vesicle-mediated transport)//GO:0006914(autophagy)//GO:0051491(positive regulation of filopodium assembly)…
chr7	119809477	119809582	diffreps_peak_1188938	7.42125	105	NM_001130577	Cyth4	3.46264	3.79095e-08	6.36041e-06	up	500906	Pscd4|RGD1564842	RGD:1564842|Ensembl:ENSRNOG00000007679	cytohesin 4	rno04072(Phospholipase D signaling pathway)//rno04144(Endocytosis)	GO:0005886(plasma membrane)	GO:0005086(ARF guanyl-nucleotide exchange factor activity)	GO:0032012(regulation of ARF protein signal transduction)//GO:0043547(positive regulation of GTPase activity)
chr7	12453344	12453368	diffreps_peak_1135861	7.24949	24	NM_017151	Rps15	4.1015	5.62996e-08	8.48658e-06	up	29285	-	RGD:62026|Ensembl:ENSRNOG00000024603	ribosomal protein S15	rno03010(Ribosome)	GO:0005654(nucleoplasm)//GO:0022627(cytosolic small ribosomal subunit)//GO:0005925(focal adhesion)//GO:0005737(cytoplasm)//GO:0016020(membrane)	GO:0044822(poly(A) RNA binding)//GO:0003723(RNA binding)//GO:0003735(structural constituent of ribosome)	GO:0000028(ribosomal small subunit assembly)//GO:0042274(ribosomal small subunit biogenesis)//GO:0000056(ribosomal small subunit export from nucleus)//GO:0006412(translation)//GO:0001649(osteoblast differentiation)//GO:0097421(liver regeneration)//GO:0006364(rRNA processing)
chr15	71270053	71270620	diffreps_peak_431139	6.37934	567	NM_001107279	Pcdh17	2.96376	4.175e-07	4.18006e-05	up	306055	-	RGD:1304753|Ensembl:ENSRNOG00000008970	protocadherin 17		GO:0005886(plasma membrane)//GO:0016021(integral component of membrane)	GO:0005509(calcium ion binding)	GO:2000807(regulation of synaptic vesicle clustering)//GO:0007156(homophilic cell adhesion via plasma membrane adhesion molecules)//GO:0050805(negative regulation of synaptic transmission)//GO:1904071(presynaptic active zone assembly)//GO:0030534(adult behavior)
chr2	49550941	49551720	diffreps_peak_638407	10.6002	779	ENSRNOT00000024501	Naip6	6.88441	2.51048e-11	2.4187e-08	up	191568	Birc1|Birc1a|Birc1b|Naip|Naip2	RGD:621281	NLR family, apoptosis inhibitory protein 6	rno04621(NOD-like receptor signaling pathway)//rno05134(Legionellosis)	GO:0070062(extracellular exosome)//GO:0043204(perikaryon)//GO:0043005(neuron projection)//GO:0072557(IPAF inflammasome complex)//GO:0005737(cytoplasm)//GO:0043025(neuronal cell body)	GO:0005524(ATP binding)	GO:0043200(response to amino acid)//GO:0070269(pyroptosis)//GO:0006954(inflammatory response)//GO:0071391(cellular response to estrogen stimulus)//GO:0016045(detection of bacterium)//GO:0048678(response to axon injury)//GO:0043154(negative regulation of cysteine-type endopeptidase activity involved in apoptotic process)//GO:0042742(defense response to bacterium)
chr10	63387542	63387680	diffreps_peak_184342	10.535	138	NM_001105814	Abr	3.2142	2.91754e-11	2.66219e-08	up	287537	-	RGD:1306279|Ensembl:ENSRNOG00000056837	active BCR-related		GO:0016020(membrane)//GO:0005622(intracellular)//GO:0005886(plasma membrane)//GO:0005829(cytosol)	GO:0005089(Rho guanyl-nucleotide exchange factor activity)//GO:0005096(GTPase activator activity)	GO:0043114(regulation of vascular permeability)//GO:0042472(inner ear morphogenesis)//GO:0030336(negative regulation of cell migration)//GO:0007420(brain development)//GO:0050728(negative regulation of inflammatory response)//GO:0043547(positive regulation of GTPase activity)//GO:0043314(negative regulation of neutrophil degranulation)//GO:0060313(negative regulation of blood vessel remodeling)//…
chr11	89984522	89984678	diffreps_peak_259559	8.47913	156	NM_001108324	Ranbp1	2.31794	3.31792e-09	1.07657e-06	up	360739	-	RGD:1310521|Ensembl:ENSRNOG00000001884	RAN binding protein 1	rno05166(HTLV-I infection)//rno05203(Viral carcinogenesis)	GO:0005813(centrosome)//GO:1904115(axon cytoplasm)//GO:0005634(nucleus)//GO:0005737(cytoplasm)//GO:0032838(cell projection cytoplasm)	GO:0005096(GTPase activator activity)//GO:0005515(protein binding)//GO:0008536(Ran GTPase binding)	GO:0010976(positive regulation of neuron projection development)//GO:0006606(protein import into nucleus)//GO:0000082(G1/S transition of mitotic cell cycle)//GO:0035690(cellular response to drug)//GO:0006405(RNA export from nucleus)//GO:0007051(spindle organization)//GO:0006511(ubiquitin-dependent protein catabolic process)//GO:0072750(cellular response to leptomycin B)//GO:0051592(response to ca…
chr1	25660781	25660866	diffreps_peak_17203	9.66611	85	NM_001193569	Sgk1	33.3023	2.1572e-10	1.2515e-07	up	29517	Sgk	RGD:3668|Ensembl:ENSRNOG00000011815	serum/glucocorticoid regulated kinase 1	rno04068(FoxO signaling pathway)//rno04151(PI3K-Akt signaling pathway)//rno04960(Aldosterone-regulated sodium reabsorption)	GO:0005886(plasma membrane)//GO:0043005(neuron projection)//GO:0048471(perinuclear region of cytoplasm)//GO:0005789(endoplasmic reticulum membrane)//GO:0005739(mitochondrion)//GO:0005654(nucleoplasm)//GO:0005634(nucleus)//GO:0005737(cytoplasm)	GO:0004674(protein serine/threonine kinase activity)//GO:0015459(potassium channel regulator activity)//GO:0004672(protein kinase activity)//GO:0017081(chloride channel regulator activity)//GO:0035091(phosphatidylinositol binding)//GO:0004712(protein serine/threonine/tyrosine kinase activity)//GO:0005246(calcium channel regulator activity)//GO:0005524(ATP binding)//GO:0017080(sodium channel regul…	GO:0007616(long-term memory)//GO:0032411(positive regulation of transporter activity)//GO:0007019(microtubule depolymerization)//GO:0032880(regulation of protein localization)//GO:0031115(negative regulation of microtubule polymerization)//GO:0006883(cellular sodium ion homeostasis)//GO:0048812(neuron projection morphogenesis)//GO:0006468(protein phosphorylation)//GO:0006974(cellular response to …
chrX	72463741	72464080	diffreps_peak_1369351	7.1937	339	NM_053415	Cxcr3	10.626	6.40179e-08	9.34741e-06	up	84475	Gpr9	RGD:621528|Ensembl:ENSRNOG00000003305|Vega:OTTRNOG00000000648	C-X-C motif chemokine receptor 3	rno04060(Cytokine-cytokine receptor interaction)//rno04062(Chemokine signaling pathway)	GO:0005622(intracellular)//GO:0005886(plasma membrane)//GO:0009897(external side of plasma membrane)//GO:0009986(cell surface)//GO:0016021(integral component of membrane)	GO:0004872(receptor activity)//GO:0019956(chemokine binding)//GO:0019958(C-X-C chemokine binding)//GO:0016494(C-X-C chemokine receptor activity)	GO:0071954(chemokine (C-C motif) ligand 11 production)//GO:0007204(positive regulation of cytosolic calcium ion concentration)//GO:0007166(cell surface receptor signaling pathway)//GO:0016525(negative regulation of angiogenesis)//GO:0051281(positive regulation of release of sequestered calcium ion into cytosol)//GO:0045766(positive regulation of angiogenesis)//GO:0043950(positive regulation of cA…
chr15	50391386	50391400	diffreps_peak_420764	7.43679	14	NM_001109102	Fam167a	2.79488	3.65768e-08	6.18995e-06	up	498533	RGD1561302	RGD:1561302|Ensembl:ENSRNOG00000011316	family with sequence similarity 167, member A
chr1	263528912	263529020	diffreps_peak_134250	5.74674	108	NM_001169112	Kif11	2.53248	1.79166e-06	0.000142842	up	171304	Knsl1	RGD:621258|Ensembl:ENSRNOG00000056069	kinesin family member 11		GO:0005871(kinesin complex)//GO:0005874(microtubule)//GO:0016020(membrane)//GO:0005819(spindle)//GO:0005876(spindle microtubule)//GO:0005737(cytoplasm)//GO:0000922(spindle pole)	GO:0005524(ATP binding)//GO:0019901(protein kinase binding)//GO:0008017(microtubule binding)//GO:0032403(protein complex binding)//GO:0008574(ATP-dependent microtubule motor activity, plus-end-directed)	GO:0007018(microtubule-based movement)//GO:0090307(mitotic spindle assembly)//GO:0051225(spindle assembly)//GO:0046602(regulation of mitotic centrosome separation)//GO:0007051(spindle organization)//GO:0007100(mitotic centrosome separation)//GO:0007059(chromosome segregation)
chr1	233963401	233963520	diffreps_peak_116444	9.05644	119	NM_139341	Slc15a3	3.26323	8.78132e-10	3.82009e-07	up	246239	Pht2	RGD:628663|Ensembl:ENSRNOG00000021644	solute carrier family 15 member 3		GO:0005765(lysosomal membrane)//GO:0016021(integral component of membrane)//GO:0043231(intracellular membrane-bounded organelle)	GO:0005427(proton-dependent oligopeptide secondary active transmembrane transporter activity)//GO:0015293(symporter activity)	GO:0030163(protein catabolic process)//GO:0015031(protein transport)//GO:0035672(oligopeptide transmembrane transport)
chr18	37376360	37376540	diffreps_peak_562408	5.76283	180	NM_012934	Dpysl3	2.29498	1.72652e-06	0.000138572	up	25418	Crmp4|TUC-4b	RGD:2410|Ensembl:ENSRNOG00000018992	dihydropyrimidinase-like 3		GO:0030027(lamellipodium)//GO:0005829(cytosol)//GO:0031941(filamentous actin)//GO:0030426(growth cone)//GO:0070382(exocytic vesicle)//GO:0044297(cell body)//GO:0005615(extracellular space)	GO:0035374(chondroitin sulfate binding)//GO:0017124(SH3 domain binding)//GO:0031005(filamin binding)//GO:0051219(phosphoprotein binding)//GO:0016810(hydrolase activity, acting on carbon-nitrogen (but not peptide) bonds)	GO:0010976(positive regulation of neuron projection development)//GO:0051260(protein homooligomerization)//GO:0048666(neuron development)//GO:0010977(negative regulation of neuron projection development)//GO:0030336(negative regulation of cell migration)//GO:0048678(response to axon injury)//GO:0051764(actin crosslink formation)//GO:0051017(actin filament bundle assembly)//GO:0051491(positive reg…
chrX	15359404	15359449	diffreps_peak_1341701	6.09344	45	NM_023965	Cybb	4.29815	8.06412e-07	7.25887e-05	up	66021	Gp91-phox|Nox2	RGD:620574|Ensembl:ENSRNOG00000003622	cytochrome b-245 beta chain	rno04066(HIF-1 signaling pathway)//rno04145(Phagosome)//rno04380(Osteoclast differentiation)//rno04670(Leukocyte transendothelial migration)//rno04933(AGE-RAGE signaling pathway in diabetic complications)	GO:0005886(plasma membrane)//GO:0005887(integral component of plasma membrane)//GO:0045335(phagocytic vesicle)//GO:0005635(nuclear envelope)//GO:0005791(rough endoplasmic reticulum)//GO:0030425(dendrite)//GO:0043020(NADPH oxidase complex)//GO:0005794(Golgi apparatus)//GO:0048471(perinuclear region of cytoplasm)//GO:0005739(mitochondrion)//GO:0005783(endoplasmic reticulum)//GO:0005622(intracellula…	GO:0020037(heme binding)//GO:0046982(protein heterodimerization activity)//GO:0009055(electron carrier activity)//GO:0016174(NAD(P)H oxidase activity)//GO:0016175(superoxide-generating NADPH oxidase activity)//GO:0050660(flavin adenine dinucleotide binding)//GO:0005515(protein binding)	GO:0055114(oxidation-reduction process)//GO:0071276(cellular response to cadmium ion)//GO:0042493(response to drug)//GO:0050665(hydrogen peroxide biosynthetic process)//GO:0071361(cellular response to ethanol)//GO:0042535(positive regulation of tumor necrosis factor biosynthetic process)//GO:0045087(innate immune response)//GO:1990776(response to angiotensin)//GO:0071456(cellular response to hypo…
chr1	286934512	286934801	diffreps_peak_148570	7.40806	289	NM_012959	Gfra1	5.08026	3.90784e-08	6.50457e-06	up	25454	-	RGD:2681	GDNF family receptor alpha 1		GO:0009897(external side of plasma membrane)//GO:0070062(extracellular exosome)//GO:0043235(receptor complex)//GO:0031225(anchored component of membrane)//GO:0030424(axon)//GO:0005886(plasma membrane)//GO:0005615(extracellular space)//GO:0043025(neuronal cell body)	GO:0004872(receptor activity)//GO:0005515(protein binding)//GO:0005178(integrin binding)	GO:0007568(aging)//GO:0008584(male gonad development)//GO:0031175(neuron projection development)//GO:0016477(cell migration)//GO:0007399(nervous system development)//GO:0001822(kidney development)//GO:0030182(neuron differentiation)
chr4	17309790	17309957	diffreps_peak_883753	7.65407	167	NM_001106579	Sema3e	11.1793	2.21785e-08	4.32845e-06	up	296789	-	RGD:1310973|Ensembl:ENSRNOG00000006631	semaphorin 3E	rno04360(Axon guidance)	GO:0005615(extracellular space)	GO:0038191(neuropilin binding)//GO:0045499(chemorepellent activity)//GO:0030215(semaphorin receptor binding)	GO:0008360(regulation of cell shape)//GO:0071526(semaphorin-plexin signaling pathway)//GO:0001953(negative regulation of cell-matrix adhesion)//GO:0001569(patterning of blood vessels)//GO:0048843(negative regulation of axon extension involved in axon guidance)//GO:0050808(synapse organization)//GO:0050919(negative chemotaxis)//GO:0001755(neural crest cell migration)//GO:0002040(sprouting angiogen…
chr6	146365266	146365365	diffreps_peak_1127527	5.01517	99	ENSRNOT00000051326	Ahnak2	2.46814	9.65666e-06	0.000577337	up	314478	RGD1309696	RGD:1309696	AHNAK nucleoprotein 2		GO:0030018(Z disc)//GO:0005886(plasma membrane)//GO:0030659(cytoplasmic vesicle membrane)//GO:0043034(costamere)//GO:0030315(T-tubule)//GO:0005737(cytoplasm)		GO:0001778(plasma membrane repair)
chr3	107757241	107757337	diffreps_peak_835185	10.7371	96	NM_001108587	Ccdc34	2.43849	1.83198e-11	1.91717e-08	up	362187	RGD1560583	RGD:1560583|Ensembl:ENSRNOG00000005902	coiled-coil domain containing 34
chr10	63357313	63357498	diffreps_peak_184307	7.95438	185	NM_001105814	Abr	7.20641	1.11076e-08	2.63172e-06	up	287537	-	RGD:1306279|Ensembl:ENSRNOG00000056837	active BCR-related		GO:0016020(membrane)//GO:0005622(intracellular)//GO:0005886(plasma membrane)//GO:0005829(cytosol)	GO:0005089(Rho guanyl-nucleotide exchange factor activity)//GO:0005096(GTPase activator activity)	GO:0043114(regulation of vascular permeability)//GO:0042472(inner ear morphogenesis)//GO:0030336(negative regulation of cell migration)//GO:0007420(brain development)//GO:0050728(negative regulation of inflammatory response)//GO:0043547(positive regulation of GTPase activity)//GO:0043314(negative regulation of neutrophil degranulation)//GO:0060313(negative regulation of blood vessel remodeling)//…
chr5	148355731	148356159	diffreps_peak_1042235	9.20439	428	NM_001106687	Clspn	3.19661	6.24609e-10	2.9316e-07	up	298534	-	RGD:1309083|Ensembl:ENSRNOG00000011332	claspin		GO:0005654(nucleoplasm)//GO:0005737(cytoplasm)	GO:0010997(anaphase-promoting complex binding)	GO:0033314(mitotic DNA replication checkpoint)//GO:0000077(DNA damage checkpoint)//GO:0018105(peptidyl-serine phosphorylation)//GO:0032147(activation of protein kinase activity)
chr2	49571441	49572102	diffreps_peak_638420	7.93792	661	ENSRNOT00000024501	Naip6	7.67147	1.15367e-08	2.70949e-06	up	191568	Birc1|Birc1a|Birc1b|Naip|Naip2	RGD:621281	NLR family, apoptosis inhibitory protein 6	rno04621(NOD-like receptor signaling pathway)//rno05134(Legionellosis)	GO:0070062(extracellular exosome)//GO:0043204(perikaryon)//GO:0043005(neuron projection)//GO:0072557(IPAF inflammasome complex)//GO:0005737(cytoplasm)//GO:0043025(neuronal cell body)	GO:0005524(ATP binding)	GO:0043200(response to amino acid)//GO:0070269(pyroptosis)//GO:0006954(inflammatory response)//GO:0071391(cellular response to estrogen stimulus)//GO:0016045(detection of bacterium)//GO:0048678(response to axon injury)//GO:0043154(negative regulation of cysteine-type endopeptidase activity involved in apoptotic process)//GO:0042742(defense response to bacterium)
chr8	117061026	117061107	diffreps_peak_1262089	9.23352	81	NM_001106858	Col7a1	14.93	5.84093e-10	2.78045e-07	up	301012	-	RGD:1311417|Ensembl:ENSRNOG00000020579	collagen, type VII, alpha 1	rno04974(Protein digestion and absorption)	GO:0005604(basement membrane)//GO:0005575(cellular_component)//GO:0005615(extracellular space)	GO:0003674(molecular_function)//GO:0042802(identical protein binding)	GO:0035987(endodermal cell differentiation)//GO:0008150(biological_process)
chr3	33928028	33928090	diffreps_peak_796989	6.64328	62	NM_001013917	Arhgap15	4.23621	2.27363e-07	2.54023e-05	up	295635	-	RGD:1359304|Ensembl:ENSRNOG00000031168	Rho GTPase activating protein 15		GO:0016020(membrane)//GO:0005737(cytoplasm)	GO:0005096(GTPase activator activity)	GO:0008360(regulation of cell shape)//GO:0043547(positive regulation of GTPase activity)//GO:0007165(signal transduction)
chr1	105845375	105845488	diffreps_peak_55697	6.36841	113	NM_138529	Nav2	2.83727	4.28141e-07	4.27294e-05	up	171563	Rainb1	RGD:619778|Ensembl:ENSRNOG00000014530	neuron navigator 2		GO:0005578(proteinaceous extracellular matrix)//GO:0005654(nucleoplasm)//GO:0005614(interstitial matrix)	GO:0008201(heparin binding)	GO:0021554(optic nerve development)//GO:0003025(regulation of systemic arterial blood pressure by baroreceptor feedback)//GO:0007626(locomotory behavior)//GO:0021563(glossopharyngeal nerve development)//GO:0007608(sensory perception of smell)//GO:0007399(nervous system development)//GO:0007605(sensory perception of sound)//GO:0021564(vagus nerve development)
chr5	2621854	2621869	diffreps_peak_973673	6.7279	15	NM_001100534	Rpl7	3.06047	1.87112e-07	2.16477e-05	up	297755	-	RGD:735169|Ensembl:ENSRNOG00000006992	ribosomal protein L7	rno03010(Ribosome)	GO:0030529(intracellular ribonucleoprotein complex)//GO:0070062(extracellular exosome)//GO:0031672(A band)//GO:0016020(membrane)//GO:0005737(cytoplasm)//GO:0005844(polysome)//GO:0005730(nucleolus)//GO:0005634(nucleus)//GO:0005840(ribosome)//GO:0005925(focal adhesion)//GO:0022625(cytosolic large ribosomal subunit)	GO:0003735(structural constituent of ribosome)//GO:0008097(5S rRNA binding)//GO:0042803(protein homodimerization activity)//GO:0003729(mRNA binding)//GO:0044822(poly(A) RNA binding)//GO:0003677(DNA binding)	GO:0000463(maturation of LSU-rRNA from tricistronic rRNA transcript (SSU-rRNA, 5.8S rRNA, LSU-rRNA))//GO:0006364(rRNA processing)//GO:0097421(liver regeneration)//GO:0042273(ribosomal large subunit biogenesis)//GO:0002181(cytoplasmic translation)
chr5	125997820	125998003	diffreps_peak_1028992	10.828	183	NM_017031	Pde4b	2.61355	1.48581e-11	1.6534e-08	up	24626	PDE4/IVb|Pde4B1|Pde4B2|Pde4B3|Pde4B4	RGD:3280|Ensembl:ENSRNOG00000005905	phosphodiesterase 4B	rno00230(Purine metabolism)//rno04024(cAMP signaling pathway)//rno05032(Morphine addiction)	GO:0030018(Z disc)//GO:0060076(excitatory synapse)//GO:0000930(gamma-tubulin complex)//GO:0016020(membrane)//GO:0071944(cell periphery)//GO:0048471(perinuclear region of cytoplasm)//GO:0005829(cytosol)//GO:0014069(postsynaptic density)//GO:0005813(centrosome)//GO:0008021(synaptic vesicle)//GO:0005891(voltage-gated calcium channel complex)//GO:0005634(nucleus)//GO:0043197(dendritic spine)//GO:0005…	GO:0004115(3',5'-cyclic-AMP phosphodiesterase activity)//GO:0044325(ion channel binding)//GO:0030552(cAMP binding)//GO:0043015(gamma-tubulin binding)//GO:0046872(metal ion binding)//GO:0004114(3',5'-cyclic-nucleotide phosphodiesterase activity)	GO:0006198(cAMP catabolic process)//GO:0086004(regulation of cardiac muscle cell contraction)//GO:0032729(positive regulation of interferon-gamma production)//GO:0071872(cellular response to epinephrine stimulus)//GO:1901898(negative regulation of relaxation of cardiac muscle)//GO:0035690(cellular response to drug)//GO:0006939(smooth muscle contraction)//GO:1901841(regulation of high voltage-gate…
chr14	28651348	28651552	diffreps_peak_354866	6.36537	204	NM_130822	Adgrl3	2.47123	4.31149e-07	4.29905e-05	up	170641	Cirl3|Lec3|Lphn3	RGD:620836|Ensembl:ENSRNOG00000030149	adhesion G protein-coupled receptor L3		GO:0005887(integral component of plasma membrane)//GO:0005575(cellular_component)//GO:0030424(axon)//GO:0016021(integral component of membrane)//GO:0005911(cell-cell junction)	GO:0030246(carbohydrate binding)//GO:0004930(G-protein coupled receptor activity)//GO:0005509(calcium ion binding)	GO:0042220(response to cocaine)//GO:0007416(synapse assembly)//GO:0031987(locomotion involved in locomotory behavior)//GO:0098609(cell-cell adhesion)//GO:0007420(brain development)//GO:0001764(neuron migration)//GO:0007166(cell surface receptor signaling pathway)//GO:0007186(G-protein coupled receptor signaling pathway)//GO:0051965(positive regulation of synapse assembly)
chr16	20433839	20434033	diffreps_peak_460683	9.29027	194	NM_001014236	Ssbp4	2.51377	5.12546e-10	2.4983e-07	up	364534	-	RGD:1359619|Ensembl:ENSRNOG00000019698	single stranded DNA binding protein 4			GO:0003697(single-stranded DNA binding)
chr4	145909681	145909847	diffreps_peak_917825	6.62252	166	ENSRNOT00000015325	Hnrnpa2b1	2.08965	2.38495e-07	2.63811e-05	up	362361	Hnrpa2|Hnrpa2b1|hnRNP	RGD:1310403|Ensembl:ENSRNOG00000011175	heterogeneous nuclear ribonucleoprotein A2/B1		GO:0030529(intracellular ribonucleoprotein complex)//GO:0070062(extracellular exosome)//GO:0043204(perikaryon)//GO:0043005(neuron projection)//GO:0016020(membrane)//GO:0071598(neuronal ribonucleoprotein granule)//GO:0071013(catalytic step 2 spliceosome)//GO:0005681(spliceosomal complex)//GO:0000785(chromatin)//GO:0005654(nucleoplasm)//GO:0005634(nucleus)//GO:0005737(cytoplasm)//GO:0043025(neurona…	GO:0003676(nucleic acid binding)//GO:0097157(pre-mRNA intronic binding)//GO:0003723(RNA binding)//GO:0003730(mRNA 3'-UTR binding)//GO:1990715(mRNA CDS binding)//GO:0000166(nucleotide binding)//GO:0001069(regulatory region RNA binding)//GO:0035198(miRNA binding)//GO:0044822(poly(A) RNA binding)//GO:0043047(single-stranded telomeric DNA binding)//GO:0005515(protein binding)//GO:1990247(N6-methylade…	GO:0006406(mRNA export from nucleus)//GO:0031053(primary miRNA processing)//GO:0050658(RNA transport)//GO:0008584(male gonad development)//GO:0000398(mRNA splicing, via spliceosome)//GO:0048709(oligodendrocyte differentiation)//GO:1990428(miRNA transport)//GO:0016233(telomere capping)//GO:0048025(negative regulation of mRNA splicing, via spliceosome)//GO:0000122(negative regulation of transcripti…
chr6	141083119	141083485	diffreps_peak_1124277	8.46701	366	NM_001277287	Bcl11b	188.6	3.41184e-09	1.0982e-06	up	314423	Ctip2	RGD:1311128|Ensembl:ENSRNOG00000005776	B-cell CLL/lymphoma 11B		GO:0043005(neuron projection)//GO:0005622(intracellular)//GO:0005634(nucleus)	GO:0003676(nucleic acid binding)//GO:0043565(sequence-specific DNA binding)//GO:0000978(RNA polymerase II core promoter proximal region sequence-specific DNA binding)//GO:0044212(transcription regulatory region DNA binding)//GO:0001077(transcriptional activator activity, RNA polymerase II core promoter proximal region sequence-specific binding)//GO:0046872(metal ion binding)	GO:0007409(axonogenesis)//GO:0021953(central nervous system neuron differentiation)//GO:0071678(olfactory bulb axon guidance)//GO:0021773(striatal medium spiny neuron differentiation)//GO:0031077(post-embryonic camera-type eye development)//GO:0022008(neurogenesis)//GO:0008285(negative regulation of cell proliferation)//GO:0043066(negative regulation of apoptotic process)//GO:0043588(skin develop…
chr17	39477541	39477880	diffreps_peak_510410	7.50354	339	NM_001271205	Sox4	5.52925	3.13662e-08	5.56032e-06	up	364712	-	RGD:1309488	SRY box 4		GO:0044798(nuclear transcription factor complex)//GO:0005654(nucleoplasm)//GO:0005634(nucleus)//GO:0005739(mitochondrion)//GO:0005737(cytoplasm)	GO:0001105(RNA polymerase II transcription coactivator activity)//GO:0003700(transcription factor activity, sequence-specific DNA binding)//GO:0000981(RNA polymerase II transcription factor activity, sequence-specific DNA binding)//GO:0046982(protein heterodimerization activity)//GO:0001077(transcriptional activator activity, RNA polymerase II core promoter proximal region sequence-specific bindi…	GO:0031018(endocrine pancreas development)//GO:0032024(positive regulation of insulin secretion)//GO:0060548(negative regulation of cell death)//GO:0035910(ascending aorta morphogenesis)//GO:0003215(cardiac right ventricle morphogenesis)//GO:0060412(ventricular septum morphogenesis)//GO:0060993(kidney morphogenesis)//GO:0045727(positive regulation of translation)//GO:0008285(negative regulation o…
chr14	108213021	108213700	diffreps_peak_392342	6.73955	679	ENSRNOT00000065110	Rel	2.27548	1.82157e-07	2.11987e-05	up	305584	-	RGD:1311231|Ensembl:ENSRNOG00000054437	REL proto-oncogene, NF-kB subunit	rno04014(Ras signaling pathway)//rno05202(Transcriptional misregulation in cancer)//rno05203(Viral carcinogenesis)	GO:0005667(transcription factor complex)//GO:0005634(nucleus)//GO:0033256(I-kappaB/NF-kappaB complex)//GO:0005737(cytoplasm)//GO:0005829(cytosol)	GO:0003700(transcription factor activity, sequence-specific DNA binding)//GO:0000981(RNA polymerase II transcription factor activity, sequence-specific DNA binding)//GO:0003682(chromatin binding)//GO:0000977(RNA polymerase II regulatory region sequence-specific DNA binding)//GO:0001205(transcriptional activator activity, RNA polymerase II distal enhancer sequence-specific binding)//GO:0043565(seq…	GO:0010629(negative regulation of gene expression)//GO:0007249(I-kappaB kinase/NF-kappaB signaling)//GO:0045084(positive regulation of interleukin-12 biosynthetic process)//GO:0034097(response to cytokine)//GO:0045087(innate immune response)//GO:0001816(cytokine production)//GO:0045893(positive regulation of transcription, DNA-templated)//GO:1901215(negative regulation of neuron death)//GO:000695…
chrX	72878302	72878439	diffreps_peak_1369812	6.35241	137	NM_001098674	Ercc6l	12.2763	4.44214e-07	4.4126e-05	up	317252	RGD1565734	RGD:1565734|Ensembl:ENSRNOG00000003208|Vega:OTTRNOG00000000653	ERCC excision repair 6 like, spindle assembly checkpoint helicase		GO:0016020(membrane)//GO:0005654(nucleoplasm)//GO:0005886(plasma membrane)//GO:0005737(cytoplasm)//GO:0005813(centrosome)	GO:0005524(ATP binding)
chr15	46797321	46797399	diffreps_peak_418160	11.6669	78	NM_031783	Nefl	40.6384	2.15319e-12	4.75989e-09	up	83613	NF-L|Nfl	RGD:621458|Ensembl:ENSRNOG00000013658	neurofilament, light polypeptide	rno05014(Amyotrophic lateral sclerosis (ALS))	GO:1904115(axon cytoplasm)//GO:0043209(myelin sheath)//GO:0033596(TSC1-TSC2 complex)//GO:0043005(neuron projection)//GO:0030424(axon)//GO:0005882(intermediate filament)//GO:0030426(growth cone)//GO:0005883(neurofilament)//GO:0005737(cytoplasm)	GO:0043274(phospholipase binding)//GO:0019904(protein domain specific binding)//GO:0005200(structural constituent of cytoskeleton)//GO:0046982(protein heterodimerization activity)//GO:0030674(protein binding, bridging)//GO:0042802(identical protein binding)//GO:0008022(protein C-terminus binding)	GO:0040011(locomotion)//GO:0021987(cerebral cortex development)//GO:1903935(response to sodium arsenite)//GO:0050772(positive regulation of axonogenesis)//GO:0051412(response to corticosterone)//GO:0043434(response to peptide hormone)//GO:0045109(intermediate filament organization)//GO:0060052(neurofilament cytoskeleton organization)//GO:0033693(neurofilament bundle assembly)//GO:0000226(microtub…
chr1	260469201	260469400	diffreps_peak_132393	5.30412	199	NM_001107609	Kif20b	2.641	4.96452e-06	0.000335814	up	309523	Mphosph1	RGD:1308497|Ensembl:ENSRNOG00000018929	kinesin family member 20B		GO:0005871(kinesin complex)//GO:1990023(mitotic spindle midzone)//GO:0048471(perinuclear region of cytoplasm)//GO:0097431(mitotic spindle pole)//GO:0051233(spindle midzone)//GO:0005813(centrosome)//GO:0030496(midbody)//GO:0015630(microtubule cytoskeleton)//GO:0005730(nucleolus)//GO:0005654(nucleoplasm)//GO:0070938(contractile ring)//GO:0005634(nucleus)//GO:0005737(cytoplasm)	GO:0003777(microtubule motor activity)//GO:0042803(protein homodimerization activity)//GO:0005524(ATP binding)//GO:0008574(ATP-dependent microtubule motor activity, plus-end-directed)//GO:0016887(ATPase activity)//GO:0008017(microtubule binding)//GO:0050699(WW domain binding)	GO:0008284(positive regulation of cell proliferation)//GO:0007018(microtubule-based movement)//GO:1903438(positive regulation of mitotic cytokinetic process)//GO:0032467(positive regulation of cytokinesis)//GO:0035372(protein localization to microtubule)//GO:2001222(regulation of neuron migration)//GO:0090316(positive regulation of intracellular protein transport)//GO:0007088(regulation of mitoti…
chr2	73388591	73388820	diffreps_peak_652113	5.59352	229	NM_001107671	Plcxd3	4.06591	2.54966e-06	0.00019238	up	310358	RGD1308448	RGD:1308448|Ensembl:ENSRNOG00000014550	phosphatidylinositol-specific phospholipase C, X domain containing 3			GO:0008081(phosphoric diester hydrolase activity)	GO:0006629(lipid metabolic process)
chr18	1898840	1898971	diffreps_peak_543168	7.19859	131	NM_001106163	Snrpd1	2.19686	6.33006e-08	9.27422e-06	up	291794	-	RGD:1306345|Ensembl:ENSRNOG00000013714	small nuclear ribonucleoprotein D1	rno03040(Spliceosome)//rno05322(Systemic lupus erythematosus)	GO:0005682(U5 snRNP)//GO:0071011(precatalytic spliceosome)//GO:0000243(commitment complex)//GO:0005685(U1 snRNP)//GO:0034709(methylosome)//GO:0005687(U4 snRNP)//GO:0005686(U2 snRNP)//GO:0005829(cytosol)//GO:0071013(catalytic step 2 spliceosome)//GO:0005689(U12-type spliceosomal complex)//GO:0034719(SMN-Sm protein complex)//GO:0071010(prespliceosome)//GO:0019013(viral nucleocapsid)//GO:0034715(pIC…	GO:0044822(poly(A) RNA binding)//GO:0003723(RNA binding)//GO:1990446(U1 snRNP binding)	GO:0000245(spliceosomal complex assembly)//GO:0098792(xenophagy)//GO:0000387(spliceosomal snRNP assembly)//GO:0098779(mitophagy in response to mitochondrial depolarization)//GO:0008150(biological_process)//GO:0002230(positive regulation of defense response to virus by host)
chr5	137626921	137627023	diffreps_peak_1035376	5.61742	102	ENSRNOT00000010410	Stil	13.3684	2.41312e-06	0.000183714	up	313506	Sil	RGD:1304972|Ensembl:ENSRNOG00000057760	Scl/Tal1 interrupting locus		GO:0005813(centrosome)//GO:0005575(cellular_component)//GO:0005814(centriole)//GO:0005737(cytoplasm)	GO:0003674(molecular_function)	GO:0045737(positive regulation of cyclin-dependent protein serine/threonine kinase activity)//GO:0060271(cilium morphogenesis)//GO:0007052(mitotic spindle organization)//GO:0043066(negative regulation of apoptotic process)//GO:0051298(centrosome duplication)//GO:0035264(multicellular organism growth)//GO:0021915(neural tube development)//GO:0030900(forebrain development)//GO:0001701(in utero embr…
chr5	74066886	74067080	diffreps_peak_1002389	7.64192	194	NM_178095	Abca1	7.1592	2.28074e-08	4.41453e-06	up	313210	-	RGD:631344|Ensembl:ENSRNOG00000018126	ATP binding cassette subfamily A member 1	rno02010(ABC transporters)//rno04975(Fat digestion and absorption)	GO:0030139(endocytic vesicle)//GO:0005886(plasma membrane)//GO:0005887(integral component of plasma membrane)//GO:0045335(phagocytic vesicle)//GO:0009986(cell surface)//GO:0048471(perinuclear region of cytoplasm)//GO:0005794(Golgi apparatus)//GO:0009897(external side of plasma membrane)//GO:0043231(intracellular membrane-bounded organelle)//GO:0045121(membrane raft)//GO:0034364(high-density lipop…	GO:0034186(apolipoprotein A-I binding)//GO:0008509(anion transmembrane transporter activity)//GO:0034185(apolipoprotein binding)//GO:0005102(receptor binding)//GO:0017127(cholesterol transporter activity)//GO:0005548(phospholipid transporter activity)//GO:0034188(apolipoprotein A-I receptor activity)//GO:0005524(ATP binding)//GO:0031267(small GTPase binding)//GO:0019905(syntaxin binding)//GO:0042…	GO:0038027(apolipoprotein A-I-mediated signaling pathway)//GO:0007040(lysosome organization)//GO:0032367(intracellular cholesterol transport)//GO:0098656(anion transmembrane transport)//GO:0010875(positive regulation of cholesterol efflux)//GO:0055091(phospholipid homeostasis)//GO:0034380(high-density lipoprotein particle assembly)//GO:0030819(positive regulation of cAMP biosynthetic process)//GO…
chr19	35371441	35371656	diffreps_peak_598713	9.03647	215	NM_001134539	Tbc1d9	6.92439	9.19454e-10	3.95898e-07	up	304645	RGD1308221	RGD:1308221|Ensembl:ENSRNOG00000003496	TBC1 domain family member 9		GO:0005622(intracellular)//GO:0012505(endomembrane system)	GO:0005096(GTPase activator activity)//GO:0017137(Rab GTPase binding)//GO:0005509(calcium ion binding)	GO:0031338(regulation of vesicle fusion)//GO:0090630(activation of GTPase activity)//GO:0006886(intracellular protein transport)
chr2	258950093	258950375	diffreps_peak_741733	7.00816	282	ENSRNOT00000034565	Cenpe	4.64775	9.81387e-08	1.30137e-05	up	362044	-	RGD:1307115|Ensembl:ENSRNOG00000009339	centromere protein E		GO:0000779(condensed chromosome, centromeric region)//GO:0005871(kinesin complex)//GO:0005634(nucleus)//GO:0005874(microtubule)//GO:1990023(mitotic spindle midzone)//GO:0016020(membrane)//GO:0000776(kinetochore)//GO:0005694(chromosome)//GO:0030496(midbody)//GO:0015630(microtubule cytoskeleton)//GO:0000940(condensed chromosome outer kinetochore)//GO:0000778(condensed nuclear chromosome kinetochore…	GO:0003777(microtubule motor activity)//GO:0005524(ATP binding)//GO:0019901(protein kinase binding)//GO:0016887(ATPase activity)//GO:0008017(microtubule binding)//GO:0043515(kinetochore binding)	GO:0007080(mitotic metaphase plate congression)//GO:0030071(regulation of mitotic metaphase/anaphase transition)//GO:0051315(attachment of mitotic spindle microtubules to kinetochore)//GO:0007018(microtubule-based movement)//GO:0008608(attachment of spindle microtubules to kinetochore)//GO:0045184(establishment of protein localization)//GO:0000278(mitotic cell cycle)//GO:0007094(mitotic spindle a…
chr8	66040048	66040149	diffreps_peak_1233636	7.19167	101	NM_053400	Tle3	2.23666	6.4317e-08	9.37652e-06	up	84424	Esp3	RGD:620292|Ensembl:ENSRNOG00000013013	transducin-like enhancer of split 3		GO:0005634(nucleus)	GO:0005515(protein binding)	GO:0016055(Wnt signaling pathway)//GO:0006351(transcription, DNA-templated)//GO:0006355(regulation of transcription, DNA-templated)
chr16	46579521	46579738	diffreps_peak_473009	5.7548	217	NM_001169133	Tenm3	2.50508	1.75874e-06	0.000140763	up	306451	Odz3	RGD:1306641|Ensembl:ENSRNOG00000012802	teneurin transmembrane protein 3		GO:0016020(membrane)//GO:0016021(integral component of membrane)	GO:0003824(catalytic activity)//GO:0046982(protein heterodimerization activity)//GO:0042803(protein homodimerization activity)	GO:0097264(self proteolysis)//GO:0010976(positive regulation of neuron projection development)//GO:0007156(homophilic cell adhesion via plasma membrane adhesion molecules)//GO:0048593(camera-type eye morphogenesis)//GO:0007165(signal transduction)
chr8	107313949	107314111	diffreps_peak_1257264	8.98763	162	NM_001014095	Dzip1l	3.21873	1.0289e-09	4.29414e-07	up	315952	RGD1311430	RGD:1311430|Ensembl:ENSRNOG00000014746	DAZ interacting zinc finger protein 1-like		GO:0005814(centriole)//GO:0036064(ciliary basal body)	GO:0046872(metal ion binding)	GO:0042384(cilium assembly)
chr15	41933921	41933929	diffreps_peak_415718	11.2873	8	NM_001108379	Ska3	21.2763	5.161e-12	8.12951e-09	up	361047	RGD1307201	RGD:1307201|Ensembl:ENSRNOG00000021847	spindle and kinetochore associated complex subunit 3		GO:0000940(condensed chromosome outer kinetochore)//GO:0005876(spindle microtubule)//GO:0005737(cytoplasm)		GO:0007067(mitotic nuclear division)//GO:0051301(cell division)//GO:0007059(chromosome segregation)//GO:0031110(regulation of microtubule polymerization or depolymerization)
chr10	53980394	53980474	diffreps_peak_178344	6.66326	80	NM_053484	Gas7	2.01191	2.1714e-07	2.44693e-05	up	85246	-	RGD:621550|Ensembl:ENSRNOG00000049361	growth arrest specific 7		GO:0001726(ruffle)//GO:0005737(cytoplasm)//GO:0005884(actin filament)	GO:0051015(actin filament binding)	GO:0030041(actin filament polymerization)//GO:0008360(regulation of cell shape)//GO:0051017(actin filament bundle assembly)//GO:0030154(cell differentiation)//GO:0048812(neuron projection morphogenesis)//GO:0007399(nervous system development)//GO:0030182(neuron differentiation)
chr15	28133420	28133483	diffreps_peak_410396	6.86606	63	NM_001135802	Dlgap5	5.40196	1.36124e-07	1.68035e-05	up	289997	Dlg7	RGD:1311247|Ensembl:ENSRNOG00000010721	DLG associated protein 5		GO:0005815(microtubule organizing center)//GO:0005634(nucleus)//GO:0005737(cytoplasm)//GO:0031616(spindle pole centrosome)	GO:0004721(phosphoprotein phosphatase activity)	GO:0006470(protein dephosphorylation)//GO:0023052(signaling)
chr14	43617049	43618209	diffreps_peak_362673	7.23242	1160	NM_001005882	Rbm47	2.2656	5.85578e-08	8.7528e-06	up	305340	RGD1359713	RGD:1359713|Ensembl:ENSRNOG00000002408	RNA binding motif protein 47		GO:0005634(nucleus)	GO:0044822(poly(A) RNA binding)//GO:0000166(nucleotide binding)//GO:0003723(RNA binding)	GO:0016554(cytidine to uridine editing)//GO:0002244(hematopoietic progenitor cell differentiation)
chr10	64790481	64790840	diffreps_peak_185555	7.80484	359	NM_001271482	Evi2b	2.92729	1.56733e-08	3.37262e-06	up	100910940	-	RGD:6495961|Ensembl:ENSRNOG00000014125	ecotropic viral integration site 2B		GO:0016021(integral component of membrane)
chr10	94133187	94133270	diffreps_peak_202291	7.20524	83	NM_182820	Strada	3.30552	6.23386e-08	9.16662e-06	up	303605	Lyk5	RGD:727905|Ensembl:ENSRNOG00000008637	STE20-related kinase adaptor alpha	rno04150(mTOR signaling pathway)//rno04152(AMPK signaling pathway)	GO:0043234(protein complex)//GO:0005654(nucleoplasm)//GO:0005634(nucleus)//GO:0005737(cytoplasm)	GO:0019900(kinase binding)//GO:0030295(protein kinase activator activity)//GO:0004674(protein serine/threonine kinase activity)//GO:0004672(protein kinase activity)//GO:0005524(ATP binding)//GO:0043539(protein serine/threonine kinase activator activity)	GO:0051291(protein heterooligomerization)//GO:0006468(protein phosphorylation)//GO:0006611(protein export from nucleus)//GO:0032147(activation of protein kinase activity)//GO:0071902(positive regulation of protein serine/threonine kinase activity)
chr3	153091903	153092160	diffreps_peak_859560	5.84306	257	ENSRNOT00000038447	Ninl	2.44981	1.4353e-06	0.000118192	up	311529	Nlp|RGD1306152	RGD:1306152|Ensembl:ENSRNOG00000027747	ninein-like			GO:0005509(calcium ion binding)
chr12	48213281	48213401	diffreps_peak_284366	6.20434	120	NM_001029911	Cit	3.32193	6.24687e-07	5.85624e-05	up	83620	-	RGD:70878|Ensembl:ENSRNOG00000001143	citron rho-interacting serine/threonine kinase		GO:0005886(plasma membrane)//GO:0016020(membrane)//GO:0015629(actin cytoskeleton)//GO:0001726(ruffle)//GO:0005773(vacuole)//GO:0031985(Golgi cisterna)//GO:0005737(cytoplasm)//GO:0043025(neuronal cell body)	GO:0004674(protein serine/threonine kinase activity)//GO:0017048(Rho GTPase binding)//GO:0005524(ATP binding)//GO:0030165(PDZ domain binding)//GO:0016301(kinase activity)//GO:0097110(scaffold protein binding)//GO:0046872(metal ion binding)	GO:0035556(intracellular signal transduction)//GO:0007067(mitotic nuclear division)//GO:0007091(metaphase/anaphase transition of mitotic cell cycle)//GO:0008064(regulation of actin polymerization or depolymerization)//GO:0016310(phosphorylation)//GO:0016358(dendrite development)//GO:0006468(protein phosphorylation)//GO:0048699(generation of neurons)//GO:0007283(spermatogenesis)//GO:0051726(regula…
chr4	44949975	44950061	diffreps_peak_897640	11.9358	86	NM_001039344	Tes	6.89792	1.15929e-12	3.33139e-09	up	500040	-	RGD:1566346|Ensembl:ENSRNOG00000051952	testin LIM domain protein		GO:0005886(plasma membrane)//GO:0043234(protein complex)//GO:0030054(cell junction)//GO:0005737(cytoplasm)//GO:0005634(nucleus)//GO:0005925(focal adhesion)	GO:0044822(poly(A) RNA binding)//GO:0008270(zinc ion binding)//GO:0005515(protein binding)	GO:0008285(negative regulation of cell proliferation)
chr17	45471631	45471943	diffreps_peak_512751	7.07616	312	ENSRNOT00000075065	Hist1h4b	5.97019	8.39155e-08	1.15143e-05	up	64627	H1ft|Hist4|Hist4h4	RGD:620814|Ensembl:ENSRNOG00000054017	histone cluster 1, H4b	rno05034(Alcoholism)//rno05203(Viral carcinogenesis)//rno05322(Systemic lupus erythematosus)	GO:0005654(nucleoplasm)//GO:0000784(nuclear chromosome, telomeric region)//GO:0070062(extracellular exosome)//GO:0000786(nucleosome)//GO:0016020(membrane)	GO:0044822(poly(A) RNA binding)//GO:0046982(protein heterodimerization activity)//GO:0042393(histone binding)//GO:0003677(DNA binding)//GO:0019904(protein domain specific binding)	GO:0051290(protein heterotetramerization)//GO:0006335(DNA replication-dependent nucleosome assembly)//GO:0006336(DNA replication-independent nucleosome assembly)//GO:0030154(cell differentiation)//GO:0001503(ossification)//GO:0006352(DNA-templated transcription, initiation)//GO:0007275(multicellular organism development)//GO:0045653(negative regulation of megakaryocyte differentiation)
chr5	83924821	83924959	diffreps_peak_1008379	6.75649	138	NM_053861	Tnc	8.44351	1.7519e-07	2.05441e-05	up	116640	-	RGD:621057|Ensembl:ENSRNOG00000058645	tenascin C	rno04151(PI3K-Akt signaling pathway)//rno04510(Focal adhesion)//rno04512(ECM-receptor interaction)//rno05206(MicroRNAs in cancer)	GO:0005604(basement membrane)//GO:0005576(extracellular region)//GO:0016020(membrane)//GO:0005614(interstitial matrix)//GO:0005578(proteinaceous extracellular matrix)//GO:0031012(extracellular matrix)//GO:0005615(extracellular space)//GO:0005925(focal adhesion)	GO:0003674(molecular_function)//GO:0045545(syndecan binding)	GO:0060739(mesenchymal-epithelial cell signaling involved in prostate gland development)//GO:0008284(positive regulation of cell proliferation)//GO:0071300(cellular response to retinoic acid)//GO:0007162(negative regulation of cell adhesion)//GO:0010628(positive regulation of gene expression)//GO:0014012(peripheral nervous system axon regeneration)//GO:0007155(cell adhesion)//GO:0071305(cellular …
chr1	79433641	79433840	diffreps_peak_43825	8.10295	199	NM_001003710	C5ar2	4.80882	7.88955e-09	2.04392e-06	up	445269	C5L2|Gpr77	RGD:1303027|Ensembl:ENSRNOG00000049028	complement component 5a receptor 2		GO:0016021(integral component of membrane)//GO:0009925(basal plasma membrane)//GO:0045177(apical part of cell)	GO:0004944(C5a anaphylatoxin receptor activity)//GO:0004930(G-protein coupled receptor activity)	GO:2000482(regulation of interleukin-8 secretion)//GO:1900165(negative regulation of interleukin-6 secretion)//GO:0007186(G-protein coupled receptor signaling pathway)//GO:0090024(negative regulation of neutrophil chemotaxis)//GO:0006954(inflammatory response)//GO:0032720(negative regulation of tumor necrosis factor production)//GO:0070374(positive regulation of ERK1 and ERK2 cascade)//GO:0050679…
chr10	69967461	69967793	diffreps_peak_188677	8.06842	332	NM_001013970	Slfn13	2.77169	8.54242e-09	2.16365e-06	up	303378	Slfn8	RGD:1359139|Ensembl:ENSRNOG00000021412|Vega:OTTRNOG00000000463	schlafen family member 13		GO:0005654(nucleoplasm)//GO:0005634(nucleus)//GO:0005737(cytoplasm)//GO:0016235(aggresome)	GO:0005524(ATP binding)//GO:0000049(tRNA binding)	GO:0051607(defense response to virus)//GO:2000134(negative regulation of G1/S transition of mitotic cell cycle)
chr12	19906232	19906460	diffreps_peak_271683	6.43543	228	NM_001012238	Fam20c	2.61221	3.6692e-07	3.76374e-05	up	304334	RGD1311980	RGD:1311980|Ensembl:ENSRNOG00000001314	family with sequence similarity 20, member C		GO:0070062(extracellular exosome)//GO:0005794(Golgi apparatus)//GO:0005615(extracellular space)	GO:0030145(manganese ion binding)//GO:0004674(protein serine/threonine kinase activity)//GO:0005509(calcium ion binding)	GO:0051174(regulation of phosphorus metabolic process)//GO:0040036(regulation of fibroblast growth factor receptor signaling pathway)//GO:0006468(protein phosphorylation)//GO:0001501(skeletal system development)//GO:0036179(osteoclast maturation)//GO:0031214(biomineral tissue development)//GO:0071895(odontoblast differentiation)//GO:0070166(enamel mineralization)//GO:0097187(dentinogenesis)//GO:0…
chr16	29762947	29763200	diffreps_peak_466069	5.11988	253	ENSRNOT00000019667	Ddx60	2.66733	7.58791e-06	0.000476544	up	100360801	RGD1560014	RGD:1560014	DEXD/H-box helicase 60		GO:0045111(intermediate filament cytoskeleton)//GO:0005737(cytoplasm)	GO:0005524(ATP binding)//GO:0003727(single-stranded RNA binding)//GO:0004386(helicase activity)//GO:0003725(double-stranded RNA binding)//GO:0003690(double-stranded DNA binding)	GO:1900245(positive regulation of MDA-5 signaling pathway)//GO:0051607(defense response to virus)//GO:1900246(positive regulation of RIG-I signaling pathway)
chr10	85283713	85284015	diffreps_peak_197247	8.98184	302	NM_019378	Srcin1	99.1	1.04269e-09	4.3321e-07	up	56029	P140|Snip	RGD:708439|Ensembl:ENSRNOG00000011475	SRC kinase signaling inhibitor 1		GO:0045202(synapse)//GO:0030027(lamellipodium)//GO:0043005(neuron projection)//GO:0030425(dendrite)//GO:0015629(actin cytoskeleton)//GO:0030424(axon)//GO:0030175(filopodium)//GO:0014069(postsynaptic density)//GO:0030054(cell junction)//GO:0005925(focal adhesion)//GO:0045211(postsynaptic membrane)//GO:0005737(cytoplasm)//GO:0043025(neuronal cell body)	GO:0019901(protein kinase binding)//GO:0005515(protein binding)//GO:0019904(protein domain specific binding)	GO:0030334(regulation of cell migration)//GO:0007162(negative regulation of cell adhesion)//GO:0006887(exocytosis)//GO:0050709(negative regulation of protein secretion)//GO:0061099(negative regulation of protein tyrosine kinase activity)//GO:0061098(positive regulation of protein tyrosine kinase activity)//GO:0061001(regulation of dendritic spine morphogenesis)//GO:0034446(substrate adhesion-depe…
chr3	130128491	130128700	diffreps_peak_848120	12.9923	209	NM_001107777	Siglec1	7.33728	1.01793e-13	1.86977e-09	up	311426	Sn	RGD:1311953|Ensembl:ENSRNOG00000021243	sialic acid binding Ig like lectin 1	rno04514(Cell adhesion molecules (CAMs))	GO:0016021(integral component of membrane)	GO:0030246(carbohydrate binding)	GO:0070234(positive regulation of T cell apoptotic process)//GO:2001238(positive regulation of extrinsic apoptotic signaling pathway)
chr3	169520681	169520712	diffreps_peak_868024	5.00573	31	NM_001135718	Prex1	2.07138	9.86893e-06	0.000588175	up	311647	RGD1306534	RGD:1306534|Ensembl:ENSRNOG00000006952	phosphatidylinositol-3,4,5-trisphosphate-dependent Rac exchange factor 1	rno04062(Chemokine signaling pathway)	GO:0005886(plasma membrane)//GO:0048471(perinuclear region of cytoplasm)//GO:0043198(dendritic shaft)//GO:0043231(intracellular membrane-bounded organelle)//GO:0030426(growth cone)//GO:0005829(cytosol)//GO:0005737(cytoplasm)	GO:0005089(Rho guanyl-nucleotide exchange factor activity)//GO:0003674(molecular_function)//GO:0005543(phospholipid binding)	GO:0072593(reactive oxygen species metabolic process)//GO:0050773(regulation of dendrite development)//GO:0030833(regulation of actin filament polymerization)//GO:0030217(T cell differentiation)//GO:1900026(positive regulation of substrate adhesion-dependent cell spreading)//GO:0035023(regulation of Rho protein signal transduction)//GO:0035556(intracellular signal transduction)//GO:0043547(positi…
chr2	9435142	9435202	diffreps_peak_626862	9.30494	60	NM_001109468	Polr3g	2.30382	4.95516e-10	2.42788e-07	up	685465	-	RGD:1593792|Ensembl:ENSRNOG00000016260|Vega:OTTRNOG00000000949	polymerase (RNA) III subunit G	rno00230(Purine metabolism)//rno00240(Pyrimidine metabolism)//rno01100(Metabolic pathways)//rno03020(RNA polymerase)//rno04623(Cytosolic DNA-sensing pathway)//rno05169(Epstein-Barr virus infection)	GO:0005575(cellular_component)//GO:0005666(DNA-directed RNA polymerase III complex)//GO:0000790(nuclear chromatin)	GO:0003674(molecular_function)//GO:0001056(RNA polymerase III activity)	GO:0006384(transcription initiation from RNA polymerase III promoter)//GO:0045089(positive regulation of innate immune response)//GO:0008283(cell proliferation)//GO:0032728(positive regulation of interferon-beta production)//GO:0008150(biological_process)//GO:0006359(regulation of transcription from RNA polymerase III promoter)
chr6	156003966	156004130	diffreps_peak_1130511	6.28111	164	NM_001108726	Itgb8	3.0127	5.23468e-07	5.05687e-05	up	362800	-	RGD:1311374|Ensembl:ENSRNOG00000006569	integrin subunit beta 8	rno04151(PI3K-Akt signaling pathway)//rno04510(Focal adhesion)//rno04512(ECM-receptor interaction)//rno04514(Cell adhesion molecules (CAMs))//rno04810(Regulation of actin cytoskeleton)//rno05410(Hypertrophic cardiomyopathy (HCM))//rno05412(Arrhythmogenic right ventricular cardiomyopathy (ARVC))//rno05414(Dilated cardiomyopathy)	GO:0034686(integrin alphav-beta8 complex)//GO:0070062(extracellular exosome)//GO:0008305(integrin complex)//GO:0009986(cell surface)	GO:0004872(receptor activity)//GO:0005102(receptor binding)//GO:1990430(extracellular matrix protein binding)	GO:0051216(cartilage development)//GO:0010629(negative regulation of gene expression)//GO:0001573(ganglioside metabolic process)//GO:0010628(positive regulation of gene expression)//GO:0007229(integrin-mediated signaling pathway)//GO:0007160(cell-matrix adhesion)
chr13	52990601	52991384	diffreps_peak_303150	8.39366	783	NM_001024767	Dyrk3	4.94759	4.03959e-09	1.24855e-06	up	304775	-	RGD:1310924|Ensembl:ENSRNOG00000004870	dual specificity tyrosine phosphorylation regulated kinase 3		GO:0005634(nucleus)	GO:0004674(protein serine/threonine kinase activity)//GO:0004672(protein kinase activity)//GO:0000287(magnesium ion binding)//GO:0004712(protein serine/threonine/tyrosine kinase activity)//GO:0005524(ATP binding)//GO:0004713(protein tyrosine kinase activity)//GO:0046872(metal ion binding)	GO:0018108(peptidyl-tyrosine phosphorylation)//GO:0006468(protein phosphorylation)//GO:0030218(erythrocyte differentiation)
chr7	68641841	68642335	diffreps_peak_1162052	7.72167	494	NM_017302	Slc16a7	2.08471	1.89815e-08	3.87099e-06	up	29735	Mct2	RGD:3691|Ensembl:ENSRNOG00000007839	solute carrier family 16 member 7		GO:0005886(plasma membrane)//GO:0005887(integral component of plasma membrane)//GO:0005737(cytoplasm)	GO:0008028(monocarboxylic acid transmembrane transporter activity)//GO:0015293(symporter activity)//GO:0005515(protein binding)//GO:0050833(pyruvate transmembrane transporter activity)//GO:0015129(lactate transmembrane transporter activity)	GO:0035873(lactate transmembrane transport)//GO:0035879(plasma membrane lactate transport)//GO:1901475(pyruvate transmembrane transport)
chr20	10261927	10262014	diffreps_peak_756709	8.36616	87	NM_001012174	Fkbp5	3.3152	4.30372e-09	1.31049e-06	up	361810	-	RGD:1309155|Ensembl:ENSRNOG00000022523	FK506 binding protein 5	rno04915(Estrogen signaling pathway)	GO:0005654(nucleoplasm)//GO:0005575(cellular_component)//GO:0005789(endoplasmic reticulum membrane)//GO:0070062(extracellular exosome)//GO:0016020(membrane)	GO:0005528(FK506 binding)//GO:0003674(molecular_function)//GO:0031072(heat shock protein binding)//GO:0003755(peptidyl-prolyl cis-trans isomerase activity)	GO:0061077(chaperone-mediated protein folding)//GO:0000413(protein peptidyl-prolyl isomerization)//GO:0008150(biological_process)
chr14	107676687	107676882	diffreps_peak_391926	7.34312	195	NM_001107240	B3gnt2	2.5511	4.53815e-08	7.23455e-06	up	305571	B3gnt1	RGD:1310077|Ensembl:ENSRNOG00000009267	UDP-GlcNAc:betaGal beta-1,3-N-acetylglucosaminyltransferase 2	rno00533(Glycosaminoglycan biosynthesis - keratan sulfate)//rno00601(Glycosphingolipid biosynthesis - lacto and neolacto series)//rno01100(Metabolic pathways)	GO:0016021(integral component of membrane)//GO:0005575(cellular_component)//GO:0000139(Golgi membrane)//GO:0070062(extracellular exosome)	GO:0008378(galactosyltransferase activity)//GO:0003674(molecular_function)//GO:0008532(N-acetyllactosaminide beta-1,3-N-acetylglucosaminyltransferase activity)	GO:0030311(poly-N-acetyllactosamine biosynthetic process)//GO:0007608(sensory perception of smell)//GO:0007411(axon guidance)//GO:0008150(biological_process)//GO:0006486(protein glycosylation)
chr10	93718263	93718412	diffreps_peak_201669	10.8684	149	NM_001191653	Tanc2	2.46069	1.35382e-11	1.5493e-08	up	303599	RGD1309285	RGD:1309285|Ensembl:ENSRNOG00000052840	tetratricopeptide repeat, ankyrin repeat and coiled-coil containing 2				GO:0001701(in utero embryonic development)
chr10	15299604	15299855	diffreps_peak_157775	6.20084	251	NM_001106991	Tmem8a	4.376	6.29741e-07	5.89342e-05	up	303004	M83|Tmem8	RGD:1311395|Ensembl:ENSRNOG00000020374	transmembrane protein 8A		GO:0005765(lysosomal membrane)//GO:0005886(plasma membrane)//GO:0070062(extracellular exosome)//GO:0016021(integral component of membrane)
chr18	27369517	27369740	diffreps_peak_554918	5.14406	223	NM_012551	Egr1	2.47968	7.17696e-06	0.00045429	up	24330	Krox-24|NGFI-A|Ngf1|Ngfi|zif-268	RGD:2544|Ensembl:ENSRNOG00000019422	early growth response 1	rno04933(AGE-RAGE signaling pathway in diabetic complications)//rno05020(Prion diseases)//rno05166(HTLV-I infection)	GO:0005654(nucleoplasm)//GO:0005634(nucleus)//GO:0005737(cytoplasm)	GO:0035035(histone acetyltransferase binding)//GO:0003700(transcription factor activity, sequence-specific DNA binding)//GO:0043565(sequence-specific DNA binding)//GO:0000979(RNA polymerase II core promoter sequence-specific DNA binding)//GO:0000977(RNA polymerase II regulatory region sequence-specific DNA binding)//GO:0044212(transcription regulatory region DNA binding)//GO:0001077(transcription…	GO:0042220(response to cocaine)//GO:0071363(cellular response to growth factor stimulus)//GO:0071506(cellular response to mycophenolic acid)//GO:0001975(response to amphetamine)//GO:0033233(regulation of protein sumoylation)//GO:0071372(cellular response to follicle-stimulating hormone stimulus)//GO:0010628(positive regulation of gene expression)//GO:0010942(positive regulation of cell death)//GO…
chr6	20521667	20522100	diffreps_peak_1064179	7.74712	433	NM_053522	Rhoq	3.01208	1.79012e-08	3.71126e-06	up	85428	Tc10	RGD:621626|Ensembl:ENSRNOG00000015415	ras homolog family member Q	rno04910(Insulin signaling pathway)	GO:0005886(plasma membrane)//GO:0045121(membrane raft)//GO:0070062(extracellular exosome)//GO:0005737(cytoplasm)//GO:0005884(actin filament)	GO:0003924(GTPase activity)//GO:0032427(GBD domain binding)//GO:0005525(GTP binding)//GO:0005522(profilin binding)	GO:0046326(positive regulation of glucose import)//GO:0008360(regulation of cell shape)//GO:0046039(GTP metabolic process)//GO:0008286(insulin receptor signaling pathway)//GO:0007264(small GTPase mediated signal transduction)//GO:0032869(cellular response to insulin stimulus)//GO:0045944(positive regulation of transcription from RNA polymerase II promoter)//GO:0090005(negative regulation of estab…
chr5	21307093	21307318	diffreps_peak_980741	7.55429	225	NM_030857	Lyn	3.04735	2.79068e-08	5.10997e-06	up	81515	p53Lyn|p56Lyn	RGD:621017|Ensembl:ENSRNOG00000008180	LYN proto-oncogene, Src family tyrosine kinase	rno04062(Chemokine signaling pathway)//rno04064(NF-kappa B signaling pathway)//rno04611(Platelet activation)//rno04662(B cell receptor signaling pathway)//rno04664(Fc epsilon RI signaling pathway)//rno04666(Fc gamma R-mediated phagocytosis)//rno04730(Long-term depression)//rno05169(Epstein-Barr virus infection)//rno05203(Viral carcinogenesis)	GO:0034666(integrin alpha2-beta1 complex)//GO:0005886(plasma membrane)//GO:0005758(mitochondrial intermembrane space)//GO:0016020(membrane)//GO:0048471(perinuclear region of cytoplasm)//GO:0005794(Golgi apparatus)//GO:0014069(postsynaptic density)//GO:0070062(extracellular exosome)//GO:0045121(membrane raft)//GO:0042629(mast cell granule)//GO:0005913(cell-cell adherens junction)//GO:0030061(mitoc…	GO:0043208(glycosphingolipid binding)//GO:0004713(protein tyrosine kinase activity)//GO:0031625(ubiquitin protein ligase binding)//GO:0032403(protein complex binding)//GO:0017124(SH3 domain binding)//GO:0004672(protein kinase activity)//GO:0005161(platelet-derived growth factor receptor binding)//GO:0019899(enzyme binding)//GO:0051219(phosphoprotein binding)//GO:0044325(ion channel binding)//GO:0…	GO:0010976(positive regulation of neuron projection development)//GO:0002431(Fc receptor mediated stimulatory signaling pathway)//GO:0034144(negative regulation of toll-like receptor 4 signaling pathway)//GO:0007169(transmembrane receptor protein tyrosine kinase signaling pathway)//GO:0038083(peptidyl-tyrosine autophosphorylation)//GO:0006991(response to sterol depletion)//GO:0002553(histamine se…
chr17	68294901	68295380	diffreps_peak_526392	6.10441	479	ENSRNOT00000024361	Anlnl1	4.26736	7.86304e-07	7.11068e-05	up	307056	Anln|RGD1566097	RGD:1566097	anillin, actin binding protein-like 1
chr9	97922141	97922177	diffreps_peak_1323030	7.41485	36	NM_001014269	Lrrfip1	2.43814	3.84728e-08	6.43004e-06	up	367314	-	RGD:1359548|Ensembl:ENSRNOG00000019892	leucine rich repeat (in FLII) interacting protein 1		GO:0005886(plasma membrane)//GO:0005634(nucleus)//GO:0005737(cytoplasm)	GO:0003677(DNA binding)//GO:0042803(protein homodimerization activity)	GO:0006351(transcription, DNA-templated)//GO:0006355(regulation of transcription, DNA-templated)//GO:0051092(positive regulation of NF-kappaB transcription factor activity)
chr2	259874461	259874694	diffreps_peak_742439	5.29066	233	NM_001047918	Bank1	5.36661	5.12086e-06	0.000344442	up	365948	LRRGT00104	RGD:1564639|Ensembl:ENSRNOG00000032247	B-cell scaffold protein with ankyrin repeats 1		GO:0005575(cellular_component)	GO:0003674(molecular_function)	GO:1900165(negative regulation of interleukin-6 secretion)//GO:0043410(positive regulation of MAPK cascade)//GO:0050869(negative regulation of B cell activation)//GO:0008150(biological_process)//GO:0045947(negative regulation of translational initiation)//GO:0051898(negative regulation of protein kinase B signaling)
chr14	80555481	80555568	diffreps_peak_379548	8.05847	87	NM_020100	Ramp3	3.19545	8.74047e-09	2.20167e-06	up	56820	-	RGD:61873|Ensembl:ENSRNOG00000053766	receptor (G protein-coupled) activity modifying protein 3	rno04270(Vascular smooth muscle contraction)	GO:0005764(lysosome)//GO:0009986(cell surface)//GO:0043235(receptor complex)//GO:0005886(plasma membrane)//GO:0016021(integral component of membrane)//GO:0005622(intracellular)	GO:0001664(G-protein coupled receptor binding)//GO:0004872(receptor activity)//GO:0046982(protein heterodimerization activity)//GO:0008565(protein transporter activity)//GO:0015026(coreceptor activity)	GO:0008277(regulation of G-protein coupled receptor protein signaling pathway)//GO:0071392(cellular response to estradiol stimulus)//GO:0001921(positive regulation of receptor recycling)//GO:0015031(protein transport)//GO:0086103(G-protein coupled receptor signaling pathway involved in heart process)//GO:0006816(calcium ion transport)//GO:0031623(receptor internalization)//GO:0006886(intracellula…
chr9	97937541	97938380	diffreps_peak_1323059	8.89356	839	NM_001014269	Lrrfip1	2.52108	1.27774e-09	5.09674e-07	up	367314	-	RGD:1359548|Ensembl:ENSRNOG00000019892	leucine rich repeat (in FLII) interacting protein 1		GO:0005886(plasma membrane)//GO:0005634(nucleus)//GO:0005737(cytoplasm)	GO:0003677(DNA binding)//GO:0042803(protein homodimerization activity)	GO:0006351(transcription, DNA-templated)//GO:0006355(regulation of transcription, DNA-templated)//GO:0051092(positive regulation of NF-kappaB transcription factor activity)
chr7	11836081	11836218	diffreps_peak_1135625	12.4619	137	NM_001305235	Lmnb2	4.49461	3.45218e-13	1.99725e-09	up	299625	RGD1563803	RGD:1563803|Ensembl:ENSRNOG00000025742	lamin B2		GO:0005637(nuclear inner membrane)//GO:0005634(nucleus)//GO:0005638(lamin filament)//GO:0005635(nuclear envelope)	GO:0005198(structural molecule activity)
chr4	179527247	179527377	diffreps_peak_933292	7.65469	130	NM_212512	Slc4a5	11.8347	2.21468e-08	4.32484e-06	up	297386	NBC4	RGD:1303009|Ensembl:ENSRNOG00000010378	solute carrier family 4 member 5	rno04976(Bile secretion)	GO:0016323(basolateral plasma membrane)//GO:0016021(integral component of membrane)//GO:0005887(integral component of plasma membrane)	GO:0015301(anion:anion antiporter activity)//GO:0005452(inorganic anion exchanger activity)	GO:0015701(bicarbonate transport)//GO:0003014(renal system process)//GO:0006885(regulation of pH)//GO:0048311(mitochondrion distribution)//GO:0051453(regulation of intracellular pH)//GO:0003073(regulation of systemic arterial blood pressure)//GO:0098656(anion transmembrane transport)//GO:0006820(anion transport)//GO:0060041(retina development in camera-type eye)//GO:0010468(regulation of gene exp…
chr2	75876001	75876038	diffreps_peak_653592	5.24437	37	NM_001005384	Osmr	3.87384	5.69675e-06	0.000375188	up	310132	-	RGD:1302983|Ensembl:ENSRNOG00000033192	oncostatin M receptor	rno04060(Cytokine-cytokine receptor interaction)//rno04151(PI3K-Akt signaling pathway)//rno04630(Jak-STAT signaling pathway)	GO:0009897(external side of plasma membrane)//GO:0016324(apical plasma membrane)//GO:0016021(integral component of membrane)//GO:0005900(oncostatin-M receptor complex)	GO:0004924(oncostatin-M receptor activity)//GO:0004896(cytokine receptor activity)//GO:0019838(growth factor binding)//GO:0019955(cytokine binding)	GO:0008284(positive regulation of cell proliferation)//GO:0019221(cytokine-mediated signaling pathway)//GO:0038165(oncostatin-M-mediated signaling pathway)//GO:0034097(response to cytokine)
chr9	102730313	102730596	diffreps_peak_1325445	8.91964	283	NM_053914	St8sia4	2.54854	1.20326e-09	4.86695e-07	up	116696	Siat8d	RGD:621845|Ensembl:ENSRNOG00000019128	ST8 alpha-N-acetyl-neuraminide alpha-2,8-sialyltransferase 4		GO:0016021(integral component of membrane)//GO:0005794(Golgi apparatus)	GO:0003828(alpha-N-acetylneuraminate alpha-2,8-sialyltransferase activity)//GO:0008373(sialyltransferase activity)	GO:0007162(negative regulation of cell adhesion)//GO:0006491(N-glycan processing)//GO:0009311(oligosaccharide metabolic process)//GO:0001574(ganglioside biosynthetic process)//GO:0097503(sialylation)//GO:0006486(protein glycosylation)
chr17	58707866	58708259	diffreps_peak_521336	6.78915	393	ENSRNOT00000074677	Hist1h2ac	7.85663	1.62498e-07	1.93454e-05	up	306962	-	RGD:1597155|Ensembl:ENSRNOG00000056411	histone cluster 1, H2ac	rno05034(Alcoholism)//rno05322(Systemic lupus erythematosus)	GO:0070062(extracellular exosome)//GO:0000786(nucleosome)//GO:0000790(nuclear chromatin)	GO:0046982(protein heterodimerization activity)//GO:0003677(DNA binding)	GO:0008285(negative regulation of cell proliferation)//GO:0006342(chromatin silencing)
chr20	10180212	10180452	diffreps_peak_756626	10.3562	240	NM_001012174	Fkbp5	3.85382	4.40372e-11	3.63434e-08	up	361810	-	RGD:1309155|Ensembl:ENSRNOG00000022523	FK506 binding protein 5	rno04915(Estrogen signaling pathway)	GO:0005654(nucleoplasm)//GO:0005575(cellular_component)//GO:0005789(endoplasmic reticulum membrane)//GO:0070062(extracellular exosome)//GO:0016020(membrane)	GO:0005528(FK506 binding)//GO:0003674(molecular_function)//GO:0031072(heat shock protein binding)//GO:0003755(peptidyl-prolyl cis-trans isomerase activity)	GO:0061077(chaperone-mediated protein folding)//GO:0000413(protein peptidyl-prolyl isomerization)//GO:0008150(biological_process)
chr2	217903377	217903788	diffreps_peak_720463	10.651	411	NM_001107698	Hist2h3c2	4.70825	2.23345e-11	2.23695e-08	up	310678	-	RGD:1306445|Ensembl:ENSRNOG00000060366	histone cluster 2, H3c2	rno05034(Alcoholism)//rno05202(Transcriptional misregulation in cancer)//rno05322(Systemic lupus erythematosus)	GO:0005634(nucleus)//GO:0000786(nucleosome)//GO:0070062(extracellular exosome)	GO:0046982(protein heterodimerization activity)//GO:0003682(chromatin binding)//GO:0042393(histone binding)//GO:0003677(DNA binding)	GO:0006334(nucleosome assembly)//GO:0000122(negative regulation of transcription from RNA polymerase II promoter)
chr16	46640165	46641060	diffreps_peak_473085	5.32387	895	NM_001169133	Tenm3	2.50815	4.74388e-06	0.000323494	up	306451	Odz3	RGD:1306641|Ensembl:ENSRNOG00000012802	teneurin transmembrane protein 3		GO:0016020(membrane)//GO:0016021(integral component of membrane)	GO:0003824(catalytic activity)//GO:0046982(protein heterodimerization activity)//GO:0042803(protein homodimerization activity)	GO:0097264(self proteolysis)//GO:0010976(positive regulation of neuron projection development)//GO:0007156(homophilic cell adhesion via plasma membrane adhesion molecules)//GO:0048593(camera-type eye morphogenesis)//GO:0007165(signal transduction)
chr13	55218780	55219031	diffreps_peak_304868	5.92127	251	NM_001017491	Lax1	7.90909	1.19874e-06	0.000101559	up	498232	-	RGD:1563522|Ensembl:ENSRNOG00000028250	lymphocyte transmembrane adaptor 1		GO:0005886(plasma membrane)//GO:0016020(membrane)//GO:0005794(Golgi apparatus)//GO:0016021(integral component of membrane)//GO:0045121(membrane raft)//GO:0005737(cytoplasm)	GO:0019901(protein kinase binding)//GO:0042169(SH2 domain binding)	GO:0050868(negative regulation of T cell activation)//GO:0050851(antigen receptor-mediated signaling pathway)//GO:0048305(immunoglobulin secretion)//GO:0000188(inactivation of MAPK activity)//GO:0046649(lymphocyte activation)//GO:0002250(adaptive immune response)//GO:0006955(immune response)//GO:0035556(intracellular signal transduction)//GO:0042113(B cell activation)
chr6	141007141	141007560	diffreps_peak_1124266	6.98821	419	NM_001277287	Bcl11b	7.98571	1.02752e-07	1.34902e-05	up	314423	Ctip2	RGD:1311128|Ensembl:ENSRNOG00000005776	B-cell CLL/lymphoma 11B		GO:0043005(neuron projection)//GO:0005622(intracellular)//GO:0005634(nucleus)	GO:0003676(nucleic acid binding)//GO:0043565(sequence-specific DNA binding)//GO:0000978(RNA polymerase II core promoter proximal region sequence-specific DNA binding)//GO:0044212(transcription regulatory region DNA binding)//GO:0001077(transcriptional activator activity, RNA polymerase II core promoter proximal region sequence-specific binding)//GO:0046872(metal ion binding)	GO:0007409(axonogenesis)//GO:0021953(central nervous system neuron differentiation)//GO:0071678(olfactory bulb axon guidance)//GO:0021773(striatal medium spiny neuron differentiation)//GO:0031077(post-embryonic camera-type eye development)//GO:0022008(neurogenesis)//GO:0008285(negative regulation of cell proliferation)//GO:0043066(negative regulation of apoptotic process)//GO:0043588(skin develop…
chr9	47181501	47182040	diffreps_peak_1294147	7.83363	539	NM_001108215	Mfsd9	2.10071	1.46681e-08	3.21086e-06	up	316356	RGD1562212	RGD:1562212|Ensembl:ENSRNOG00000023129	major facilitator superfamily domain containing 9		GO:0016021(integral component of membrane)	GO:0005215(transporter activity)	GO:0055085(transmembrane transport)
chr1	212932203	212932402	diffreps_peak_106864	8.5748	199	ENSRNOT00000024974	Adam12	5.2648	2.66193e-09	9.10885e-07	up	679837	-	RGD:1583652|Ensembl:ENSRNOG00000018384	ADAM metallopeptidase domain 12		GO:0005654(nucleoplasm)//GO:0005886(plasma membrane)//GO:0005575(cellular_component)//GO:0005739(mitochondrion)//GO:0016021(integral component of membrane)	GO:0017124(SH3 domain binding)//GO:0003674(molecular_function)//GO:0008270(zinc ion binding)//GO:0004222(metalloendopeptidase activity)	GO:0006508(proteolysis)//GO:0008150(biological_process)
chr10	31100601	31100635	diffreps_peak_166846	11.6905	34	NM_001106996	Cyfip2	6.44385	2.03948e-12	4.64352e-09	up	303073	-	RGD:1305048|Ensembl:ENSRNOG00000006557	cytoplasmic FMR1 interacting protein 2	rno03013(RNA transport)//rno04810(Regulation of actin cytoskeleton)	GO:0045202(synapse)//GO:0016020(membrane)//GO:0048471(perinuclear region of cytoplasm)//GO:0005737(cytoplasm)//GO:0070062(extracellular exosome)		GO:0097202(activation of cysteine-type endopeptidase activity)//GO:0006915(apoptotic process)//GO:0045862(positive regulation of proteolysis)//GO:0016337(single organismal cell-cell adhesion)
chr10	83210141	83210179	diffreps_peak_196282	7.4775	38	NM_012610	Ngfr	13.2954	3.33041e-08	5.79866e-06	up	24596	LNGFR|RNNGFRR|Tnfrsf16|p75|p75NTR	RGD:3177|Ensembl:ENSRNOG00000005392	nerve growth factor receptor	rno04014(Ras signaling pathway)//rno04015(Rap1 signaling pathway)//rno04060(Cytokine-cytokine receptor interaction)//rno04151(PI3K-Akt signaling pathway)//rno04722(Neurotrophin signaling pathway)//rno05202(Transcriptional misregulation in cancer)	GO:0005886(plasma membrane)//GO:0005887(integral component of plasma membrane)//GO:0009986(cell surface)//GO:0005635(nuclear envelope)//GO:0005791(rough endoplasmic reticulum)//GO:0032590(dendrite membrane)//GO:0045121(membrane raft)//GO:0005794(Golgi apparatus)//GO:0009897(external side of plasma membrane)//GO:0014069(postsynaptic density)//GO:0032809(neuronal cell body membrane)//GO:0005739(mit…	GO:0017137(Rab GTPase binding)//GO:0048406(nerve growth factor binding)//GO:0031625(ubiquitin protein ligase binding)//GO:0001540(beta-amyloid binding)//GO:0005031(tumor necrosis factor-activated receptor activity)//GO:0042803(protein homodimerization activity)//GO:0070678(preprotein binding)//GO:0005168(neurotrophin TRKA receptor binding)//GO:0043121(neurotrophin binding)//GO:0005035(death recep…	GO:0010976(positive regulation of neuron projection development)//GO:0032922(circadian regulation of gene expression)//GO:0043066(negative regulation of apoptotic process)//GO:0045666(positive regulation of neuron differentiation)//GO:0051968(positive regulation of synaptic transmission, glutamatergic)//GO:0009611(response to wounding)//GO:2000463(positive regulation of excitatory postsynaptic po…
chr5	2620081	2620243	diffreps_peak_973672	7.60019	162	NM_181478	Rdh10	2.32014	2.51082e-08	4.73376e-06	up	353252	-	RGD:727793|Ensembl:ENSRNOG00000006681	retinol dehydrogenase 10 (all-trans)	rno00830(Retinol metabolism)//rno01100(Metabolic pathways)	GO:0016021(integral component of membrane)//GO:0016020(membrane)//GO:0005575(cellular_component)//GO:0005789(endoplasmic reticulum membrane)//GO:0043231(intracellular membrane-bounded organelle)//GO:0044297(cell body)//GO:0005634(nucleus)//GO:0005737(cytoplasm)	GO:0003674(molecular_function)//GO:0052650(NADP-retinol dehydrogenase activity)//GO:0004745(retinol dehydrogenase activity)	GO:0055114(oxidation-reduction process)//GO:0001656(metanephros development)//GO:0042574(retinal metabolic process)//GO:0043584(nose development)//GO:0043583(ear development)//GO:0009887(organ morphogenesis)//GO:0035115(embryonic forelimb morphogenesis)//GO:0031076(embryonic camera-type eye development)//GO:0002138(retinoic acid biosynthetic process)//GO:0042572(retinol metabolic process)//GO:000…
chr10	53962949	53963065	diffreps_peak_178326	7.16315	116	NM_053484	Gas7	2.19894	6.8683e-08	9.84793e-06	up	85246	-	RGD:621550|Ensembl:ENSRNOG00000049361	growth arrest specific 7		GO:0001726(ruffle)//GO:0005737(cytoplasm)//GO:0005884(actin filament)	GO:0051015(actin filament binding)	GO:0030041(actin filament polymerization)//GO:0008360(regulation of cell shape)//GO:0051017(actin filament bundle assembly)//GO:0030154(cell differentiation)//GO:0048812(neuron projection morphogenesis)//GO:0007399(nervous system development)//GO:0030182(neuron differentiation)
chr14	28429659	28429740	diffreps_peak_354553	5.74189	81	NM_130822	Adgrl3	3.34748	1.81178e-06	0.00014412	up	170641	Cirl3|Lec3|Lphn3	RGD:620836|Ensembl:ENSRNOG00000030149	adhesion G protein-coupled receptor L3		GO:0005887(integral component of plasma membrane)//GO:0005575(cellular_component)//GO:0030424(axon)//GO:0016021(integral component of membrane)//GO:0005911(cell-cell junction)	GO:0030246(carbohydrate binding)//GO:0004930(G-protein coupled receptor activity)//GO:0005509(calcium ion binding)	GO:0042220(response to cocaine)//GO:0007416(synapse assembly)//GO:0031987(locomotion involved in locomotory behavior)//GO:0098609(cell-cell adhesion)//GO:0007420(brain development)//GO:0001764(neuron migration)//GO:0007166(cell surface receptor signaling pathway)//GO:0007186(G-protein coupled receptor signaling pathway)//GO:0051965(positive regulation of synapse assembly)
chr1	264109381	264109485	diffreps_peak_134577	11.3803	104	NM_001191636	Myof	3.12638	4.16563e-12	7.08296e-09	up	309499	Fer1l3|RGD1564216	RGD:1564216|Ensembl:ENSRNOG00000016117	myoferlin		GO:0005886(plasma membrane)//GO:0070062(extracellular exosome)//GO:0005901(caveola)//GO:0016021(integral component of membrane)//GO:0043231(intracellular membrane-bounded organelle)//GO:0031410(cytoplasmic vesicle)	GO:0005543(phospholipid binding)	GO:0034605(cellular response to heat)//GO:0030947(regulation of vascular endothelial growth factor receptor signaling pathway)//GO:0001778(plasma membrane repair)
chr2	191796441	191796731	diffreps_peak_707845	10.4977	290	NM_001100666	Schip1	2.81453	3.17885e-11	2.83055e-08	up	295105	-	RGD:1309962|Ensembl:ENSRNOG00000009276	schwannomin interacting protein 1			GO:0042802(identical protein binding)	GO:0006807(nitrogen compound metabolic process)//GO:0001553(luteinization)//GO:0060021(palate development)//GO:0048705(skeletal system morphogenesis)//GO:0009791(post-embryonic development)//GO:0048008(platelet-derived growth factor receptor signaling pathway)//GO:0008210(estrogen metabolic process)//GO:0001822(kidney development)//GO:0048745(smooth muscle tissue development)//GO:0010761(fibrobla…
chr4	224717641	224717700	diffreps_peak_960093	5.75036	59	ENSRNOT00000025889	Ncapd2	2.27682	1.77683e-06	0.000142043	up	362438	RGD1562596	RGD:1562596|Ensembl:ENSRNOG00000055300	non-SMC condensin I complex, subunit D2		GO:0016020(membrane)//GO:0000228(nuclear chromosome)//GO:0000796(condensin complex)//GO:0005654(nucleoplasm)//GO:0045120(pronucleus)//GO:0005737(cytoplasm)//GO:0000793(condensed chromosome)	GO:0042393(histone binding)	GO:0051301(cell division)//GO:0007076(mitotic chromosome condensation)
chr1	185898981	185899160	diffreps_peak_93795	6.87024	179	NM_172067	Spon1	4.358	1.34822e-07	1.66705e-05	up	64456	Sponf	RGD:619918|Ensembl:ENSRNOG00000058003|Vega:OTTRNOG00000000852	spondin 1		GO:0005578(proteinaceous extracellular matrix)//GO:0031012(extracellular matrix)//GO:0005615(extracellular space)	GO:0046872(metal ion binding)	GO:0007155(cell adhesion)
chr16	60750784	60751020	diffreps_peak_480801	6.72117	236	NM_022199	Dusp4	4.99795	1.90032e-07	2.19303e-05	up	60587	Mkp-2|Mkp2	RGD:620625|Ensembl:ENSRNOG00000011921	dual specificity phosphatase 4	rno04010(MAPK signaling pathway)	GO:0005654(nucleoplasm)//GO:0005634(nucleus)	GO:0008330(protein tyrosine/threonine phosphatase activity)//GO:0017017(MAP kinase tyrosine/serine/threonine phosphatase activity)//GO:0004725(protein tyrosine phosphatase activity)	GO:0000188(inactivation of MAPK activity)//GO:0006470(protein dephosphorylation)//GO:0035335(peptidyl-tyrosine dephosphorylation)//GO:0001706(endoderm formation)
chr5	154839095	154839283	diffreps_peak_1045237	5.1877	188	NM_024145	Fgr	4.17654	6.49081e-06	0.000417307	up	79113	p55-Fgr	RGD:621319|Ensembl:ENSRNOG00000009912	FGR proto-oncogene, Src family tyrosine kinase	rno04062(Chemokine signaling pathway)//rno05169(Epstein-Barr virus infection)	GO:0005743(mitochondrial inner membrane)//GO:0070062(extracellular exosome)//GO:0032587(ruffle membrane)//GO:0015629(actin cytoskeleton)//GO:0005886(plasma membrane)//GO:0005829(cytosol)//GO:0005758(mitochondrial intermembrane space)//GO:0031234(extrinsic component of cytoplasmic side of plasma membrane)//GO:0005856(cytoskeleton)	GO:0001784(phosphotyrosine binding)//GO:0034988(Fc-gamma receptor I complex binding)//GO:0004713(protein tyrosine kinase activity)//GO:0019901(protein kinase binding)//GO:0004715(non-membrane spanning protein tyrosine kinase activity)//GO:0005102(receptor binding)//GO:0034987(immunoglobulin receptor binding)//GO:0005524(ATP binding)//GO:0005515(protein binding)	GO:0045088(regulation of innate immune response)//GO:0050715(positive regulation of cytokine secretion)//GO:0008360(regulation of cell shape)//GO:0007169(transmembrane receptor protein tyrosine kinase signaling pathway)//GO:0045087(innate immune response)//GO:0043552(positive regulation of phosphatidylinositol 3-kinase activity)//GO:0018108(peptidyl-tyrosine phosphorylation)//GO:0038083(peptidyl-…
chr14	33854714	33854869	diffreps_peak_357338	9.68374	155	ENSRNOT00000032156	Cep135	2.33458	2.07138e-10	1.21374e-07	up	305288	RGD1310726	RGD:1310726|Ensembl:ENSRNOG00000002153	centrosomal protein 135		GO:0005813(centrosome)//GO:0005814(centriole)	GO:0008022(protein C-terminus binding)	GO:0007099(centriole replication)//GO:1902857(positive regulation of nonmotile primary cilium assembly)//GO:0010457(centriole-centriole cohesion)
chr2	2300749	2300960	diffreps_peak_621504	11.2761	211	ENSRNOT00000071771	AABR06011516.1	6.24267	5.29491e-12	8.26948e-09	up
chr6	156042201	156042314	diffreps_peak_1130545	7.63955	113	NM_001108726	Itgb8	2.35717	2.29326e-08	4.43226e-06	up	362800	-	RGD:1311374|Ensembl:ENSRNOG00000006569	integrin subunit beta 8	rno04151(PI3K-Akt signaling pathway)//rno04510(Focal adhesion)//rno04512(ECM-receptor interaction)//rno04514(Cell adhesion molecules (CAMs))//rno04810(Regulation of actin cytoskeleton)//rno05410(Hypertrophic cardiomyopathy (HCM))//rno05412(Arrhythmogenic right ventricular cardiomyopathy (ARVC))//rno05414(Dilated cardiomyopathy)	GO:0034686(integrin alphav-beta8 complex)//GO:0070062(extracellular exosome)//GO:0008305(integrin complex)//GO:0009986(cell surface)	GO:0004872(receptor activity)//GO:0005102(receptor binding)//GO:1990430(extracellular matrix protein binding)	GO:0051216(cartilage development)//GO:0010629(negative regulation of gene expression)//GO:0001573(ganglioside metabolic process)//GO:0010628(positive regulation of gene expression)//GO:0007229(integrin-mediated signaling pathway)//GO:0007160(cell-matrix adhesion)
chr3	117032142	117033120	diffreps_peak_839230	6.8264	978	ENSRNOT00000056450	Ankrd63	2.25058	1.49143e-07	1.80408e-05	up	691770	-	RGD:1595953|Ensembl:ENSRNOG00000042446	ankyrin repeat domain 63
chr1	105958504	105958650	diffreps_peak_55813	7.63004	146	NM_138529	Nav2	3.054	2.344e-08	4.5056e-06	up	171563	Rainb1	RGD:619778|Ensembl:ENSRNOG00000014530	neuron navigator 2		GO:0005578(proteinaceous extracellular matrix)//GO:0005654(nucleoplasm)//GO:0005614(interstitial matrix)	GO:0008201(heparin binding)	GO:0021554(optic nerve development)//GO:0003025(regulation of systemic arterial blood pressure by baroreceptor feedback)//GO:0007626(locomotory behavior)//GO:0021563(glossopharyngeal nerve development)//GO:0007608(sensory perception of smell)//GO:0007399(nervous system development)//GO:0007605(sensory perception of sound)//GO:0021564(vagus nerve development)
chr3	126946569	126946666	diffreps_peak_846135	5.30561	97	NM_001106507	Bub1	3.0939	4.94752e-06	0.000334859	up	296137	-	RGD:1311707|Ensembl:ENSRNOG00000032778	BUB1 mitotic checkpoint serine/threonine kinase	rno04110(Cell cycle)//rno04114(Oocyte meiosis)//rno04914(Progesterone-mediated oocyte maturation)	GO:0000776(kinetochore)//GO:0000780(condensed nuclear chromosome, centromeric region)//GO:0016020(membrane)//GO:0005575(cellular_component)//GO:0000942(condensed nuclear chromosome outer kinetochore)//GO:0005737(cytoplasm)//GO:0005654(nucleoplasm)//GO:0000775(chromosome, centromeric region)//GO:0000777(condensed chromosome kinetochore)	GO:0004672(protein kinase activity)//GO:0005524(ATP binding)//GO:0003674(molecular_function)	GO:0051983(regulation of chromosome segregation)//GO:0007063(regulation of sister chromatid cohesion)//GO:0006468(protein phosphorylation)//GO:0008283(cell proliferation)//GO:0007094(mitotic spindle assembly checkpoint)//GO:2001244(positive regulation of intrinsic apoptotic signaling pathway)//GO:0007059(chromosome segregation)
chr5	130071681	130071960	diffreps_peak_1030975	9.65055	279	NM_001106671	Ttc22	121.6	2.23587e-10	1.28682e-07	up	298300	RGD1561518	RGD:1561518|Ensembl:ENSRNOG00000007189	tetratricopeptide repeat domain 22
chrX	71386339	71386445	diffreps_peak_1368718	9.74869	106	ENSRNOT00000003789	Kif4a	6.04129	1.78365e-10	1.08142e-07	up	84393	Kif4	RGD:620526|Ensembl:ENSRNOG00000038035|Vega:OTTRNOG00000000588	kinesin family member 4A		GO:0005654(nucleoplasm)//GO:0005871(kinesin complex)//GO:0030496(midbody)//GO:0016020(membrane)	GO:0005524(ATP binding)//GO:0008017(microtubule binding)//GO:0008574(ATP-dependent microtubule motor activity, plus-end-directed)	GO:0000281(mitotic cytokinesis)//GO:0007018(microtubule-based movement)//GO:0051256(mitotic spindle midzone assembly)
chr16	1914430	1914520	diffreps_peak_452882	7.44671	90	NM_001108393	Zmiz1	2.07758	3.57513e-08	6.09449e-06	up	361103	Rai17	RGD:1311620|Ensembl:ENSRNOG00000010488	zinc finger, MIZ-type containing 1		GO:0005654(nucleoplasm)//GO:0043231(intracellular membrane-bounded organelle)	GO:0008270(zinc ion binding)	GO:0048844(artery morphogenesis)//GO:0048146(positive regulation of fibroblast proliferation)//GO:0003007(heart morphogenesis)//GO:0007569(cell aging)//GO:0048589(developmental growth)//GO:0001701(in utero embryonic development)//GO:0007296(vitellogenesis)//GO:0045944(positive regulation of transcription from RNA polymerase II promoter)//GO:0001570(vasculogenesis)
chr7	12910861	12910971	diffreps_peak_1136085	7.92918	110	NM_001108067	Hmha1	10.6789	1.17711e-08	2.7452e-06	up
chrX	72866481	72866650	diffreps_peak_1369809	6.54371	169	NM_001098674	Ercc6l	5.01954	2.85952e-07	3.06095e-05	up	317252	RGD1565734	RGD:1565734|Ensembl:ENSRNOG00000003208|Vega:OTTRNOG00000000653	ERCC excision repair 6 like, spindle assembly checkpoint helicase		GO:0016020(membrane)//GO:0005654(nucleoplasm)//GO:0005886(plasma membrane)//GO:0005737(cytoplasm)//GO:0005813(centrosome)	GO:0005524(ATP binding)
chr3	158763261	158763373	diffreps_peak_863205	7.56449	112	NM_001013922	RGD1307752	2.81417	2.72588e-08	5.02675e-06	up	296315	-	RGD:1307752|Ensembl:ENSRNOG00000020317	similar to RIKEN cDNA 1110008F13		GO:0016021(integral component of membrane)//GO:0005739(mitochondrion)
chr13	108936381	108936880	diffreps_peak_335347	9.66471	499	NM_001105734	Dusp10	8.78573	2.16417e-10	1.25397e-07	up	63995	Mkp-5|Mkp5	RGD:1310844|Ensembl:ENSRNOG00000004003	dual specificity phosphatase 10	rno04010(MAPK signaling pathway)	GO:0005654(nucleoplasm)//GO:0005575(cellular_component)//GO:0005794(Golgi apparatus)	GO:0003674(molecular_function)//GO:0017017(MAP kinase tyrosine/serine/threonine phosphatase activity)//GO:0016791(phosphatase activity)//GO:0033549(MAP kinase phosphatase activity)//GO:0004725(protein tyrosine phosphatase activity)	GO:0045088(regulation of innate immune response)//GO:0046329(negative regulation of JNK cascade)//GO:0043508(negative regulation of JUN kinase activity)//GO:0032873(negative regulation of stress-activated MAPK cascade)//GO:0090335(regulation of brown fat cell differentiation)//GO:0060266(negative regulation of respiratory burst involved in inflammatory response)//GO:0048709(oligodendrocyte differ…
chr19	42771749	42771903	diffreps_peak_602765	8.32238	154	NM_001108445	Anapc10	2.08262	4.76018e-09	1.41884e-06	up	361389	-	RGD:1308936|Ensembl:ENSRNOG00000018296	anaphase promoting complex subunit 10	rno04110(Cell cycle)//rno04114(Oocyte meiosis)//rno04120(Ubiquitin mediated proteolysis)//rno04914(Progesterone-mediated oocyte maturation)//rno05166(HTLV-I infection)	GO:0005680(anaphase-promoting complex)//GO:0005737(cytoplasm)		GO:0070979(protein K11-linked ubiquitination)//GO:0051301(cell division)//GO:0030071(regulation of mitotic metaphase/anaphase transition)//GO:0007067(mitotic nuclear division)//GO:0008054(negative regulation of cyclin-dependent protein serine/threonine kinase by cyclin degradation)//GO:0031145(anaphase-promoting complex-dependent catabolic process)
chr15	46736961	46737500	diffreps_peak_418149	8.30853	539	NM_017029	Nefm	39.607	4.91445e-09	1.45464e-06	up	24588	Nef3|Nfm	RGD:3160	neurofilament, medium polypeptide	rno05014(Amyotrophic lateral sclerosis (ALS))	GO:0097418(neurofibrillary tangle)//GO:0043209(myelin sheath)//GO:0043204(perikaryon)//GO:0043005(neuron projection)//GO:0030424(axon)//GO:0014069(postsynaptic density)//GO:0005882(intermediate filament)//GO:0031594(neuromuscular junction)//GO:0005883(neurofilament)//GO:0005856(cytoskeleton)	GO:0005102(receptor binding)//GO:0005198(structural molecule activity)//GO:0046982(protein heterodimerization activity)//GO:0015643(toxic substance binding)	GO:1903937(response to acrylamide)//GO:0071392(cellular response to estradiol stimulus)//GO:0045110(intermediate filament bundle assembly)//GO:0098779(mitophagy in response to mitochondrial depolarization)//GO:0021510(spinal cord development)//GO:0021987(cerebral cortex development)//GO:0061564(axon development)//GO:0060052(neurofilament cytoskeleton organization)//GO:0045104(intermediate filamen…
chr17	58728849	58728935	diffreps_peak_521349	6.75612	86	NM_001271221	Hist1h4m	4.726	1.75338e-07	2.05566e-05	up	291152	Hist1h4b|Hist4h4	RGD:1306905	histone cluster 1, H4m	rno05034(Alcoholism)//rno05203(Viral carcinogenesis)//rno05322(Systemic lupus erythematosus)	GO:0005654(nucleoplasm)//GO:0000784(nuclear chromosome, telomeric region)//GO:0070062(extracellular exosome)//GO:0000786(nucleosome)//GO:0016020(membrane)	GO:0044822(poly(A) RNA binding)//GO:0046982(protein heterodimerization activity)//GO:0042393(histone binding)//GO:0019904(protein domain specific binding)	GO:0051290(protein heterotetramerization)//GO:0006335(DNA replication-dependent nucleosome assembly)//GO:0006336(DNA replication-independent nucleosome assembly)//GO:0030154(cell differentiation)//GO:0001503(ossification)//GO:0006352(DNA-templated transcription, initiation)//GO:0007275(multicellular organism development)//GO:0045653(negative regulation of megakaryocyte differentiation)
chr5	73160422	73160533	diffreps_peak_1002152	7.81239	111	NM_001108666	Smc2	2.13421	1.54032e-08	3.33149e-06	up	362519	CAP-E|CAPE|Smc2l1	RGD:1305227|Ensembl:ENSRNOG00000022325	structural maintenance of chromosomes 2		GO:0070062(extracellular exosome)//GO:0000228(nuclear chromosome)//GO:0000796(condensin complex)//GO:0005730(nucleolus)//GO:0005634(nucleus)//GO:0005737(cytoplasm)//GO:0000793(condensed chromosome)	GO:0005524(ATP binding)//GO:0046982(protein heterodimerization activity)	GO:0045132(meiotic chromosome segregation)//GO:0051383(kinetochore organization)//GO:0007076(mitotic chromosome condensation)//GO:0010032(meiotic chromosome condensation)
chr7	12925173	12925375	diffreps_peak_1136091	6.92787	202	NM_207598	Abca7	7.75524	1.18066e-07	1.50448e-05	up	299609	-	RGD:1303134|Ensembl:ENSRNOG00000012939	ATP binding cassette subfamily A member 7	rno02010(ABC transporters)	GO:0001891(phagocytic cup)//GO:0005886(plasma membrane)//GO:0009986(cell surface)//GO:0010008(endosome membrane)//GO:0016020(membrane)//GO:0005794(Golgi apparatus)//GO:0016021(integral component of membrane)//GO:0043231(intracellular membrane-bounded organelle)//GO:0030054(cell junction)//GO:0000139(Golgi membrane)//GO:0005622(intracellular)//GO:0032587(ruffle membrane)//GO:0016324(apical plasma …	GO:0005524(ATP binding)//GO:0034188(apolipoprotein A-I receptor activity)//GO:0016887(ATPase activity)//GO:0005548(phospholipid transporter activity)//GO:0042626(ATPase activity, coupled to transmembrane movement of substances)	GO:0038027(apolipoprotein A-I-mediated signaling pathway)//GO:0018149(peptide cross-linking)//GO:1901076(positive regulation of engulfment of apoptotic cell)//GO:0033700(phospholipid efflux)//GO:0034504(protein localization to nucleus)//GO:0042985(negative regulation of amyloid precursor protein biosynthetic process)//GO:0010875(positive regulation of cholesterol efflux)//GO:1900223(positive regu…
chr2	75633300	75634504	diffreps_peak_653187	7.58641	1204	NM_001109176	Fyb	3.38766	2.59171e-08	4.84227e-06	up	499537	RGD1563421	RGD:1563421|Ensembl:ENSRNOG00000013886	FYN binding protein	rno04015(Rap1 signaling pathway)	GO:0005886(plasma membrane)//GO:0015629(actin cytoskeleton)	GO:0032403(protein complex binding)	GO:0006955(immune response)//GO:0045576(mast cell activation)//GO:0072659(protein localization to plasma membrane)
chr3	120627498	120627585	diffreps_peak_842515	6.92859	87	NM_012512	B2m	2.13731	1.17871e-07	1.50267e-05	up	24223	-	RGD:2189|Ensembl:ENSRNOG00000017123	beta-2 microglobulin	rno04612(Antigen processing and presentation)	GO:0005886(plasma membrane)//GO:0070062(extracellular exosome)//GO:0042612(MHC class I protein complex)//GO:1990712(HFE-transferrin receptor complex)//GO:0016020(membrane)//GO:0005794(Golgi apparatus)//GO:0009897(external side of plasma membrane)//GO:0005737(cytoplasm)//GO:0005615(extracellular space)//GO:0005925(focal adhesion)	GO:0003674(molecular_function)//GO:0001948(glycoprotein binding)//GO:0042802(identical protein binding)	GO:1904437(positive regulation of transferrin receptor binding)//GO:1900121(negative regulation of receptor binding)//GO:0050829(defense response to Gram-negative bacterium)//GO:0019731(antibacterial humoral response)//GO:1900122(positive regulation of receptor binding)//GO:0001895(retina homeostasis)//GO:1904434(positive regulation of ferrous iron binding)//GO:0001916(positive regulation of T ce…
chr17	45671801	45672199	diffreps_peak_512825	10.9447	398	NM_001013056	Hist1h2ail1	6.50355	1.13571e-11	1.36621e-08	up	291159	H3 histone|Hist1h2ai|Hist1h2ail	RGD:1311554|Ensembl:ENSRNOG00000046434	histone cluster 1, H2ai-like1	rno05034(Alcoholism)//rno05202(Transcriptional misregulation in cancer)//rno05322(Systemic lupus erythematosus)	GO:0070062(extracellular exosome)//GO:0016020(membrane)//GO:0000786(nucleosome)//GO:0005654(nucleoplasm)//GO:0005634(nucleus)//GO:0000788(nuclear nucleosome)	GO:0046982(protein heterodimerization activity)//GO:0042393(histone binding)//GO:0003677(DNA binding)	GO:0051290(protein heterotetramerization)//GO:0006335(DNA replication-dependent nucleosome assembly)//GO:0098792(xenophagy)//GO:0006334(nucleosome assembly)//GO:0060968(regulation of gene silencing)//GO:0002230(positive regulation of defense response to virus by host)
chr13	58428475	58428633	diffreps_peak_307042	5.47146	158	ENSRNOT00000012038	Kif14	5.04692	3.37708e-06	0.000243424	up	360849	-	RGD:1310650|Ensembl:ENSRNOG00000037211	kinesin family member 14		GO:0005886(plasma membrane)//GO:0005874(microtubule)//GO:0016020(membrane)//GO:0005871(kinesin complex)//GO:0051233(spindle midzone)//GO:0030496(midbody)	GO:0003777(microtubule motor activity)//GO:0005524(ATP binding)//GO:0030165(PDZ domain binding)//GO:0008574(ATP-dependent microtubule motor activity, plus-end-directed)//GO:0019901(protein kinase binding)//GO:0016887(ATPase activity)//GO:0008017(microtubule binding)//GO:0015631(tubulin binding)	GO:0007080(mitotic metaphase plate congression)//GO:0007019(microtubule depolymerization)//GO:0021987(cerebral cortex development)//GO:0045184(establishment of protein localization)//GO:0043066(negative regulation of apoptotic process)//GO:0043161(proteasome-mediated ubiquitin-dependent protein catabolic process)//GO:1903047(mitotic cell cycle process)//GO:0010389(regulation of G2/M transition of…
chr3	99371824	99371950	diffreps_peak_831029	7.25292	126	NM_012924	Cd44	2.21259	5.58575e-08	8.43412e-06	up	25406	CD44A|METAA|RHAMM	RGD:2307|Ensembl:ENSRNOG00000006094	CD44 molecule (Indian blood group)	rno04512(ECM-receptor interaction)//rno04640(Hematopoietic cell lineage)//rno05169(Epstein-Barr virus infection)//rno05205(Proteoglycans in cancer)//rno05206(MicroRNAs in cancer)	GO:0009897(external side of plasma membrane)//GO:0070062(extracellular exosome)//GO:0009986(cell surface)//GO:0043234(protein complex)//GO:0005794(Golgi apparatus)//GO:0005886(plasma membrane)//GO:0016323(basolateral plasma membrane)//GO:0035692(macrophage migration inhibitory factor receptor complex)//GO:0005737(cytoplasm)//GO:0016021(integral component of membrane)//GO:0005634(nucleus)//GO:0016…	GO:0004896(cytokine receptor activity)//GO:0019901(protein kinase binding)//GO:0005515(protein binding)//GO:0005114(type II transforming growth factor beta receptor binding)//GO:0051219(phosphoprotein binding)//GO:0004415(hyalurononglucosaminidase activity)//GO:0019955(cytokine binding)//GO:0005540(hyaluronic acid binding)//GO:0005154(epidermal growth factor receptor binding)	GO:1900625(positive regulation of monocyte aggregation)//GO:0030214(hyaluronan catabolic process)//GO:0034238(macrophage fusion)//GO:0033031(positive regulation of neutrophil apoptotic process)//GO:0016477(cell migration)//GO:1902166(negative regulation of intrinsic apoptotic signaling pathway in response to DNA damage by p53 class mediator)//GO:0043066(negative regulation of apoptotic process)//…
chr1	234660349	234660483	diffreps_peak_116737	7.34514	134	ENSRNOT00000072120	AABR06009785.1	3.17421	4.5171e-08	7.20927e-06	up
chr8	127941681	127942040	diffreps_peak_1269011	6.8952	359	NM_133534	Cx3cr1	4.64403	1.27291e-07	1.59555e-05	up	171056	Rbs11	RGD:620137|Ensembl:ENSRNOG00000018509	C-X3-C motif chemokine receptor 1	rno04060(Cytokine-cytokine receptor interaction)//rno04062(Chemokine signaling pathway)	GO:0043005(neuron projection)//GO:0032809(neuronal cell body membrane)//GO:0016021(integral component of membrane)//GO:0048471(perinuclear region of cytoplasm)	GO:0016495(C-X3-C chemokine receptor activity)//GO:0004896(cytokine receptor activity)//GO:0019960(C-X3-C chemokine binding)	GO:0002282(microglial cell activation involved in immune response)//GO:0021795(cerebral cortex cell migration)//GO:1900272(negative regulation of long-term synaptic potentiation)//GO:0045766(positive regulation of angiogenesis)//GO:0030336(negative regulation of cell migration)//GO:0019221(cytokine-mediated signaling pathway)//GO:0002052(positive regulation of neuroblast proliferation)//GO:000715…
chr5	74073567	74073707	diffreps_peak_1002394	10.6754	140	NM_178095	Abca1	6.29273	2.11165e-11	2.13554e-08	up	313210	-	RGD:631344|Ensembl:ENSRNOG00000018126	ATP binding cassette subfamily A member 1	rno02010(ABC transporters)//rno04975(Fat digestion and absorption)	GO:0030139(endocytic vesicle)//GO:0005886(plasma membrane)//GO:0005887(integral component of plasma membrane)//GO:0045335(phagocytic vesicle)//GO:0009986(cell surface)//GO:0048471(perinuclear region of cytoplasm)//GO:0005794(Golgi apparatus)//GO:0009897(external side of plasma membrane)//GO:0043231(intracellular membrane-bounded organelle)//GO:0045121(membrane raft)//GO:0034364(high-density lipop…	GO:0034186(apolipoprotein A-I binding)//GO:0008509(anion transmembrane transporter activity)//GO:0034185(apolipoprotein binding)//GO:0005102(receptor binding)//GO:0017127(cholesterol transporter activity)//GO:0005548(phospholipid transporter activity)//GO:0034188(apolipoprotein A-I receptor activity)//GO:0005524(ATP binding)//GO:0031267(small GTPase binding)//GO:0019905(syntaxin binding)//GO:0042…	GO:0038027(apolipoprotein A-I-mediated signaling pathway)//GO:0007040(lysosome organization)//GO:0032367(intracellular cholesterol transport)//GO:0098656(anion transmembrane transport)//GO:0010875(positive regulation of cholesterol efflux)//GO:0055091(phospholipid homeostasis)//GO:0034380(high-density lipoprotein particle assembly)//GO:0030819(positive regulation of cAMP biosynthetic process)//GO…
chr7	140093466	140093521	diffreps_peak_1199593	8.43041	55	NM_001012223	Bin2	3.76498	3.71188e-09	1.17279e-06	up	366988	-	RGD:1306789|Ensembl:ENSRNOG00000031930	bridging integrator 2		GO:0042995(cell projection)//GO:0030054(cell junction)//GO:0002102(podosome)//GO:0005938(cell cortex)//GO:0001891(phagocytic cup)	GO:0005543(phospholipid binding)	GO:0006911(phagocytosis, engulfment)//GO:0097320(membrane tubulation)//GO:0060326(cell chemotaxis)//GO:0071800(podosome assembly)
chr11	20514277	20514460	diffreps_peak_221251	9.06148	183	NM_053570	Cxadr	2.25339	8.67992e-10	3.78422e-07	up	89843	Car1	RGD:619794|Ensembl:ENSRNOG00000001557	coxsackie virus and adenovirus receptor	rno05416(Viral myocarditis)	GO:0043005(neuron projection)//GO:0001669(acrosomal vesicle)//GO:0030054(cell junction)//GO:0016327(apicolateral plasma membrane)//GO:0044297(cell body)//GO:0005911(cell-cell junction)//GO:0005923(bicellular tight junction)//GO:0014704(intercalated disc)//GO:0030175(filopodium)//GO:0016323(basolateral plasma membrane)//GO:0005912(adherens junction)//GO:0005737(cytoplasm)//GO:0005634(nucleus)//GO:…	GO:0071253(connexin binding)//GO:0008013(beta-catenin binding)//GO:0001618(virus receptor activity)//GO:0030165(PDZ domain binding)//GO:0042802(identical protein binding)//GO:0005102(receptor binding)//GO:0005178(integrin binding)//GO:0050839(cell adhesion molecule binding)	GO:0086067(AV node cell to bundle of His cell communication)//GO:0070633(transepithelial transport)//GO:0007507(heart development)//GO:0031532(actin cytoskeleton reorganization)//GO:0098904(regulation of AV node cell action potential)//GO:0007157(heterophilic cell-cell adhesion via plasma membrane cell adhesion molecules)//GO:0008354(germ cell migration)//GO:0086072(AV node cell-bundle of His cel…
chr19	10501571	10501659	diffreps_peak_592102	6.03363	88	NM_001107410	Adgrg5	3.34086	9.25491e-07	8.16099e-05	up	307645	Gpr114	RGD:1305559|Ensembl:ENSRNOG00000039891	adhesion G protein-coupled receptor G5		GO:0016021(integral component of membrane)	GO:0004930(G-protein coupled receptor activity)	GO:0007186(G-protein coupled receptor signaling pathway)//GO:0007166(cell surface receptor signaling pathway)
chr15	60454061	60454874	diffreps_peak_426003	10.8612	813	NM_017254	Htr2a	4.4236	1.37651e-11	1.56982e-08	up	29595	5-HT2A|5Ht-2	RGD:61800|Ensembl:ENSRNOG00000010063	5-hydroxytryptamine receptor 2A	rno04020(Calcium signaling pathway)//rno04080(Neuroactive ligand-receptor interaction)//rno04540(Gap junction)//rno04726(Serotonergic synapse)//rno04750(Inflammatory mediator regulation of TRP channels)	GO:0005886(plasma membrane)//GO:0005887(integral component of plasma membrane)//GO:0005901(caveola)//GO:0016020(membrane)//GO:0030425(dendrite)//GO:0030424(axon)//GO:0005829(cytosol)//GO:0016023(cytoplasmic, membrane-bounded vesicle)//GO:0070852(cell body fiber)//GO:0043198(dendritic shaft)//GO:0005737(cytoplasm)//GO:0043025(neuronal cell body)	GO:0032403(protein complex binding)//GO:0001965(G-protein alpha-subunit binding)//GO:0004993(G-protein coupled serotonin receptor activity)//GO:0051378(serotonin binding)//GO:0071886(1-(4-iodo-2,5-dimethoxyphenyl)propan-2-amine binding)//GO:0008144(drug binding)//GO:0005515(protein binding)	GO:0048148(behavioral response to cocaine)//GO:0045821(positive regulation of glycolytic process)//GO:0044380(protein localization to cytoskeleton)//GO:0045600(positive regulation of fat cell differentiation)//GO:0045907(positive regulation of vasoconstriction)//GO:0007204(positive regulation of cytosolic calcium ion concentration)//GO:0030431(sleep)//GO:0051967(negative regulation of synaptic tr…
chr2	53042628	53042698	diffreps_peak_640598	7.33761	70	ENSRNOT00000070796	Erbb2ip	2.117	4.5961e-08	7.30113e-06	up
chr17	58948301	58948414	diffreps_peak_521445	7.56386	113	NM_022686	Hist1h4b	3.45401	2.72983e-08	5.03191e-06	up	64627	H1ft|Hist4|Hist4h4	RGD:620814|Ensembl:ENSRNOG00000054017	histone cluster 1, H4b	rno05034(Alcoholism)//rno05203(Viral carcinogenesis)//rno05322(Systemic lupus erythematosus)	GO:0005654(nucleoplasm)//GO:0000784(nuclear chromosome, telomeric region)//GO:0070062(extracellular exosome)//GO:0000786(nucleosome)//GO:0016020(membrane)	GO:0044822(poly(A) RNA binding)//GO:0046982(protein heterodimerization activity)//GO:0042393(histone binding)//GO:0003677(DNA binding)//GO:0019904(protein domain specific binding)	GO:0051290(protein heterotetramerization)//GO:0006335(DNA replication-dependent nucleosome assembly)//GO:0006336(DNA replication-independent nucleosome assembly)//GO:0030154(cell differentiation)//GO:0001503(ossification)//GO:0006352(DNA-templated transcription, initiation)//GO:0007275(multicellular organism development)//GO:0045653(negative regulation of megakaryocyte differentiation)
chr13	82777759	82778023	diffreps_peak_319071	7.92489	264	NM_001107189	Tnn	51.6883	1.18879e-08	2.76612e-06	up	304913	-	RGD:1306002|Ensembl:ENSRNOG00000002548|Vega:OTTRNOG00000000167	tenascin N	rno04151(PI3K-Akt signaling pathway)//rno04510(Focal adhesion)//rno04512(ECM-receptor interaction)//rno05206(MicroRNAs in cancer)	GO:0005578(proteinaceous extracellular matrix)//GO:0009986(cell surface)	GO:0005178(integrin binding)//GO:0042802(identical protein binding)	GO:0007409(axonogenesis)//GO:0016477(cell migration)//GO:0007160(cell-matrix adhesion)//GO:0016049(cell growth)
chr4	56483361	56483610	diffreps_peak_903295	9.4759	249	NM_001191862	Flnc	2.25432	3.34271e-10	1.77435e-07	up	362332	ABP-L|FLN-C	RGD:1308807|Ensembl:ENSRNOG00000007281	filamin C	rno04010(MAPK signaling pathway)//rno04510(Focal adhesion)//rno05132(Salmonella infection)//rno05205(Proteoglycans in cancer)	GO:0030018(Z disc)//GO:0005886(plasma membrane)//GO:0043034(costamere)//GO:0005737(cytoplasm)//GO:0016528(sarcoplasm)//GO:0005856(cytoskeleton)//GO:0005925(focal adhesion)//GO:0042383(sarcolemma)	GO:0030506(ankyrin binding)//GO:0008092(cytoskeletal protein binding)//GO:0051015(actin filament binding)	GO:0048747(muscle fiber development)
chr1	205467532	205467610	diffreps_peak_103063	12.8918	78	NM_001009645	Kif22	7.46569	1.283e-13	1.86977e-09	up	293502	-	RGD:1311886|Ensembl:ENSRNOG00000020281	kinesin family member 22		GO:0005871(kinesin complex)//GO:0005874(microtubule)//GO:0005819(spindle)//GO:0005925(focal adhesion)//GO:0000785(chromatin)//GO:0005634(nucleus)//GO:0005737(cytoplasm)//GO:0072686(mitotic spindle)	GO:0005524(ATP binding)//GO:0008017(microtubule binding)//GO:0003677(DNA binding)//GO:0003777(microtubule motor activity)//GO:0016887(ATPase activity)	GO:0007080(mitotic metaphase plate congression)//GO:0051310(metaphase plate congression)//GO:0006281(DNA repair)//GO:0007018(microtubule-based movement)//GO:0007062(sister chromatid cohesion)
chr7	3027260	3027286	diffreps_peak_1132966	6.52022	26	NM_013224	Rps26	3.62362	3.01842e-07	3.20201e-05	up	27139	-	RGD:621044	ribosomal protein S26	rno03010(Ribosome)	GO:0070062(extracellular exosome)//GO:0016020(membrane)//GO:0015935(small ribosomal subunit)//GO:0022627(cytosolic small ribosomal subunit)//GO:0005730(nucleolus)//GO:0005737(cytoplasm)	GO:0044822(poly(A) RNA binding)//GO:0003735(structural constituent of ribosome)//GO:0003674(molecular_function)//GO:0003729(mRNA binding)	GO:0006412(translation)//GO:0033119(negative regulation of RNA splicing)//GO:0008150(biological_process)
chr1	205566761	205566960	diffreps_peak_103086	12.0385	199	NM_001271086	Spn	12.04	9.15248e-13	2.98149e-09	up	24796	Cd43|Lsn|Lsn1|gpL115	RGD:3750|Ensembl:ENSRNOG00000036711|Vega:OTTRNOG00000001252	sialophorin	rno04514(Cell adhesion molecules (CAMs))//rno05169(Epstein-Barr virus infection)	GO:0005604(basement membrane)//GO:0009897(external side of plasma membrane)//GO:0005887(integral component of plasma membrane)//GO:0009986(cell surface)//GO:0016020(membrane)//GO:0001931(uropod)//GO:0070062(extracellular exosome)//GO:0016021(integral component of membrane)//GO:0005902(microvillus)//GO:0032154(cleavage furrow)//GO:0005615(extracellular space)	GO:0019904(protein domain specific binding)	GO:0042117(monocyte activation)//GO:0007162(negative regulation of cell adhesion)//GO:0042102(positive regulation of T cell proliferation)//GO:0001808(negative regulation of type IV hypersensitivity)//GO:0045060(negative thymic T cell selection)//GO:0097190(apoptotic signaling pathway)//GO:0031295(T cell costimulation)//GO:0002544(chronic inflammatory response)//GO:0050688(regulation of defense r…
chr8	33858337	33858707	diffreps_peak_1216535	8.26965	370	ENSRNOT00000064687	Ets1	2.35658	5.37461e-09	1.55594e-06	up	24356	Ets-1|Etsoncb|Tpl1	RGD:2583|Ensembl:ENSRNOG00000008941	ETS proto-oncogene 1, transcription factor	rno04014(Ras signaling pathway)//rno04320(Dorso-ventral axis formation)//rno05166(HTLV-I infection)//rno05211(Renal cell carcinoma)	GO:0005654(nucleoplasm)//GO:0005667(transcription factor complex)//GO:0005634(nucleus)//GO:0005737(cytoplasm)	GO:0035035(histone acetyltransferase binding)//GO:0003700(transcription factor activity, sequence-specific DNA binding)//GO:0000981(RNA polymerase II transcription factor activity, sequence-specific DNA binding)//GO:0042802(identical protein binding)//GO:0000982(transcription factor activity, RNA polymerase II core promoter proximal region sequence-specific binding)//GO:0043565(sequence-specific …	GO:0045765(regulation of angiogenesis)//GO:0070301(cellular response to hydrogen peroxide)//GO:0009611(response to wounding)//GO:0030154(cell differentiation)//GO:0045786(negative regulation of cell cycle)//GO:0045893(positive regulation of transcription, DNA-templated)//GO:0002376(immune system process)//GO:0045766(positive regulation of angiogenesis)//GO:0050728(negative regulation of inflammat…
chrX	138736521	138736960	diffreps_peak_1395130	8.20536	439	NM_001191726	Hs6st2	3.28412	6.23216e-09	1.73133e-06	up	302489	RGD1563872|RGD1564397	RGD:1564397|Ensembl:ENSRNOG00000030880	heparan sulfate 6-O-sulfotransferase 2	rno00534(Glycosaminoglycan biosynthesis - heparan sulfate / heparin)	GO:0005654(nucleoplasm)//GO:0016021(integral component of membrane)//GO:0070062(extracellular exosome)	GO:0017095(heparan sulfate 6-O-sulfotransferase activity)	GO:0015015(heparan sulfate proteoglycan biosynthetic process, enzymatic modification)
chr15	73939932	73940037	diffreps_peak_432221	8.83292	105	NM_001305172	Diaph3	7.0146	1.46919e-09	5.71264e-07	up	290396	Diap3	RGD:1593287|Ensembl:ENSRNOG00000008986	diaphanous-related formin 3	rno04810(Regulation of actin cytoskeleton)	GO:0005634(nucleus)//GO:0005737(cytoplasm)	GO:0003674(molecular_function)//GO:0003779(actin binding)//GO:0017048(Rho GTPase binding)	GO:0030036(actin cytoskeleton organization)//GO:0007283(spermatogenesis)
chr18	85430009	85430160	diffreps_peak_587828	7.33021	151	NM_001107370	Cd226	5.41744	4.67504e-08	7.39084e-06	up	307199	-	RGD:1311513|Ensembl:ENSRNOG00000038197	CD226 molecule	rno04514(Cell adhesion molecules (CAMs))	GO:0016021(integral component of membrane)//GO:0005887(integral component of plasma membrane)//GO:0009986(cell surface)//GO:0005575(cellular_component)//GO:0009897(external side of plasma membrane)//GO:0005913(cell-cell adherens junction)	GO:0003674(molecular_function)//GO:0019901(protein kinase binding)//GO:0042803(protein homodimerization activity)//GO:0004872(receptor activity)//GO:0005102(receptor binding)//GO:0005178(integrin binding)//GO:0050839(cell adhesion molecule binding)	GO:0033005(positive regulation of mast cell activation)//GO:0002729(positive regulation of natural killer cell cytokine production)//GO:0007157(heterophilic cell-cell adhesion via plasma membrane cell adhesion molecules)//GO:0002860(positive regulation of natural killer cell mediated cytotoxicity directed against tumor cell target)//GO:0032729(positive regulation of interferon-gamma production)//…
chr10	3052706	3052900	diffreps_peak_152109	8.53278	194	NM_001109526	Snx29	2.22078	2.9324e-09	9.80326e-07	up	689142	RGD1565890|Rundc2a	RGD:1596162|Ensembl:ENSRNOG00000002294	sorting nexin 29		GO:0070062(extracellular exosome)	GO:0035091(phosphatidylinositol binding)
chr1	206539420	206539500	diffreps_peak_103626	7.15004	80	NM_012711	Itgam	3.2722	7.07883e-08	1.00688e-05	up	25021	Cd11b	RGD:2926|Ensembl:ENSRNOG00000019728	integrin subunit alpha M	rno04015(Rap1 signaling pathway)//rno04145(Phagosome)//rno04514(Cell adhesion molecules (CAMs))//rno04610(Complement and coagulation cascades)//rno04640(Hematopoietic cell lineage)//rno04670(Leukocyte transendothelial migration)//rno04810(Regulation of actin cytoskeleton)//rno05133(Pertussis)//rno05134(Legionellosis)//rno05140(Leishmaniasis)//rno05146(Amoebiasis)//rno05150(Staphylococcus aureus i…	GO:0070062(extracellular exosome)//GO:0005615(extracellular space)//GO:0009986(cell surface)//GO:0008305(integrin complex)	GO:0046982(protein heterodimerization activity)//GO:0001948(glycoprotein binding)	GO:0007229(integrin-mediated signaling pathway)//GO:0010668(ectodermal cell differentiation)//GO:0007155(cell adhesion)
chr5	154441241	154441480	diffreps_peak_1044926	8.07438	239	NM_053321	Ptafr	3.0722	8.426e-09	2.14296e-06	up	58949	-	RGD:61897|Ensembl:ENSRNOG00000013231	platelet-activating factor receptor	rno04020(Calcium signaling pathway)//rno04080(Neuroactive ligand-receptor interaction)//rno05150(Staphylococcus aureus infection)	GO:0005654(nucleoplasm)//GO:0005886(plasma membrane)//GO:0005887(integral component of plasma membrane)//GO:0043231(intracellular membrane-bounded organelle)//GO:0016020(membrane)	GO:0004992(platelet activating factor receptor activity)//GO:0051019(mitogen-activated protein kinase binding)//GO:0005543(phospholipid binding)//GO:0001875(lipopolysaccharide receptor activity)//GO:0001530(lipopolysaccharide binding)//GO:0005515(protein binding)//GO:0045028(G-protein coupled purinergic nucleotide receptor activity)	GO:1904317(cellular response to 2-O-acetyl-1-O-hexadecyl-sn-glycero-3-phosphocholine)//GO:0071258(cellular response to gravity)//GO:0045907(positive regulation of vasoconstriction)//GO:1904058(positive regulation of sensory perception of pain)//GO:0032959(inositol trisphosphate biosynthetic process)//GO:1904316(response to 2-O-acetyl-1-O-hexadecyl-sn-glycero-3-phosphocholine)//GO:0002693(positive…
chr1	183961576	183961812	diffreps_peak_91804	6.6993	236	NM_138519	Dkk3	2.88886	1.99847e-07	2.28275e-05	up	171548	Reic|p29	RGD:621846|Ensembl:ENSRNOG00000016343	dickkopf WNT signaling pathway inhibitor 3		GO:0005576(extracellular region)		GO:0090090(negative regulation of canonical Wnt signaling pathway)//GO:0032348(negative regulation of aldosterone biosynthetic process)//GO:0030325(adrenal gland development)//GO:0045892(negative regulation of transcription, DNA-templated)//GO:2000065(negative regulation of cortisol biosynthetic process)
chr2	222841423	222841760	diffreps_peak_722936	9.15208	337	NM_001271217	Cd101	4.36817	7.04559e-10	3.22556e-07	up	310727	Igsf2	RGD:1311453|Ensembl:ENSRNOG00000037190	CD101 molecule		GO:0016021(integral component of membrane)//GO:0070062(extracellular exosome)		GO:0002763(positive regulation of myeloid leukocyte differentiation)
chr10	103965151	103965175	diffreps_peak_208426	6.16325	24	ENSRNOT00000005684	2310067B10Rik	3.59432	6.86667e-07	6.34456e-05	up
chr11	69850255	69850286	diffreps_peak_246472	7.80433	31	NM_001011898	Hcls1	3.10829	1.56916e-08	3.37435e-06	up	288077	-	RGD:1304754|Ensembl:ENSRNOG00000038881	hematopoietic cell specific Lyn substrate 1	rno04530(Tight junction)//rno05100(Bacterial invasion of epithelial cells)//rno05205(Proteoglycans in cancer)	GO:0005667(transcription factor complex)//GO:0005634(nucleus)//GO:0005737(cytoplasm)	GO:0019901(protein kinase binding)//GO:0001085(RNA polymerase II transcription factor binding)//GO:0003779(actin binding)//GO:0032403(protein complex binding)//GO:0017124(SH3 domain binding)	GO:0030041(actin filament polymerization)//GO:0008284(positive regulation of cell proliferation)//GO:0030833(regulation of actin filament polymerization)//GO:0042993(positive regulation of transcription factor import into nucleus)//GO:0042531(positive regulation of tyrosine phosphorylation of STAT protein)//GO:0051897(positive regulation of protein kinase B signaling)//GO:0071345(cellular respons…
chr1	263565251	263565360	diffreps_peak_134279	7.94445	109	NM_001169112	Kif11	3.04616	1.13644e-08	2.6784e-06	up	171304	Knsl1	RGD:621258|Ensembl:ENSRNOG00000056069	kinesin family member 11		GO:0005871(kinesin complex)//GO:0005874(microtubule)//GO:0016020(membrane)//GO:0005819(spindle)//GO:0005876(spindle microtubule)//GO:0005737(cytoplasm)//GO:0000922(spindle pole)	GO:0005524(ATP binding)//GO:0019901(protein kinase binding)//GO:0008017(microtubule binding)//GO:0032403(protein complex binding)//GO:0008574(ATP-dependent microtubule motor activity, plus-end-directed)	GO:0007018(microtubule-based movement)//GO:0090307(mitotic spindle assembly)//GO:0051225(spindle assembly)//GO:0046602(regulation of mitotic centrosome separation)//GO:0007051(spindle organization)//GO:0007100(mitotic centrosome separation)//GO:0007059(chromosome segregation)
chr2	258937131	258937254	diffreps_peak_741712	7.57717	123	ENSRNOT00000034565	Cenpe	4.73371	2.64745e-08	4.92232e-06	up	362044	-	RGD:1307115|Ensembl:ENSRNOG00000009339	centromere protein E		GO:0000779(condensed chromosome, centromeric region)//GO:0005871(kinesin complex)//GO:0005634(nucleus)//GO:0005874(microtubule)//GO:1990023(mitotic spindle midzone)//GO:0016020(membrane)//GO:0000776(kinetochore)//GO:0005694(chromosome)//GO:0030496(midbody)//GO:0015630(microtubule cytoskeleton)//GO:0000940(condensed chromosome outer kinetochore)//GO:0000778(condensed nuclear chromosome kinetochore…	GO:0003777(microtubule motor activity)//GO:0005524(ATP binding)//GO:0019901(protein kinase binding)//GO:0016887(ATPase activity)//GO:0008017(microtubule binding)//GO:0043515(kinetochore binding)	GO:0007080(mitotic metaphase plate congression)//GO:0030071(regulation of mitotic metaphase/anaphase transition)//GO:0051315(attachment of mitotic spindle microtubules to kinetochore)//GO:0007018(microtubule-based movement)//GO:0008608(attachment of spindle microtubules to kinetochore)//GO:0045184(establishment of protein localization)//GO:0000278(mitotic cell cycle)//GO:0007094(mitotic spindle a…
chr7	36062665	36063300	diffreps_peak_1147005	13.1175	635	ENSRNOT00000011178	Plxnc1	13.309	7.6297e-14	1.86977e-09	up	362873	-	RGD:1307420|Ensembl:ENSRNOG00000007970	plexin C1	rno04360(Axon guidance)	GO:0016020(membrane)//GO:0005887(integral component of plasma membrane)//GO:0002116(semaphorin receptor complex)	GO:0017154(semaphorin receptor activity)	GO:0048841(regulation of axon extension involved in axon guidance)//GO:1902287(semaphorin-plexin signaling pathway involved in axon guidance)//GO:0021785(branchiomotor neuron axon guidance)//GO:0030334(regulation of cell migration)
chr17	37641854	37642172	diffreps_peak_509162	12.6273	318	NM_001137626	E2f3	7.19412	2.35897e-13	1.8803e-09	up	291105	RGD1561600	RGD:1561600|Ensembl:ENSRNOG00000029273	E2F transcription factor 3	rno04110(Cell cycle)//rno05161(Hepatitis B)//rno05166(HTLV-I infection)//rno05200(Pathways in cancer)//rno05206(MicroRNAs in cancer)//rno05212(Pancreatic cancer)//rno05214(Glioma)//rno05215(Prostate cancer)//rno05218(Melanoma)//rno05219(Bladder cancer)//rno05220(Chronic myeloid leukemia)//rno05222(Small cell lung cancer)//rno05223(Non-small cell lung cancer)	GO:0005654(nucleoplasm)//GO:0005667(transcription factor complex)//GO:0005634(nucleus)//GO:0005737(cytoplasm)	GO:0001047(core promoter binding)//GO:0003677(DNA binding)//GO:0003700(transcription factor activity, sequence-specific DNA binding)	GO:0008284(positive regulation of cell proliferation)//GO:0006351(transcription, DNA-templated)//GO:0006355(regulation of transcription, DNA-templated)//GO:0070345(negative regulation of fat cell proliferation)//GO:0045893(positive regulation of transcription, DNA-templated)
chr10	45655840	45657596	diffreps_peak_174003	8.29712	1756	NM_001191642	Nlrp3	2.96861	5.04526e-09	1.483e-06	up	287362	Cias1	RGD:1308314|Ensembl:ENSRNOG00000003170	NLR family, pyrin domain containing 3	rno04621(NOD-like receptor signaling pathway)//rno05133(Pertussis)//rno05164(Influenza A)	GO:0005634(nucleus)//GO:0005575(cellular_component)//GO:0005737(cytoplasm)//GO:0072559(NLRP3 inflammasome complex)	GO:0005524(ATP binding)//GO:0043565(sequence-specific DNA binding)//GO:0003674(molecular_function)//GO:0008134(transcription factor binding)	GO:0002674(negative regulation of acute inflammatory response)//GO:0050701(interleukin-1 secretion)//GO:0032621(interleukin-18 production)//GO:0044546(NLRP3 inflammasome complex assembly)//GO:0050727(regulation of inflammatory response)//GO:0008150(biological_process)//GO:0050718(positive regulation of interleukin-1 beta secretion)//GO:0050713(negative regulation of interleukin-1 beta secretion)/…
chr2	76919245	76919745	diffreps_peak_654185	9.36684	500	NM_019139	Gdnf	14.6265	4.29696e-10	2.17837e-07	up	25453	gndf	RGD:2677|Ensembl:ENSRNOG00000012819	glial cell derived neurotrophic factor		GO:0005576(extracellular region)//GO:0005615(extracellular space)//GO:0043235(receptor complex)	GO:0008083(growth factor activity)//GO:0030116(glial cell-derived neurotrophic factor receptor binding)//GO:0042803(protein homodimerization activity)	GO:0060676(ureteric bud formation)//GO:0001759(organ induction)//GO:0008584(male gonad development)//GO:0060688(regulation of morphogenesis of a branching structure)//GO:0009611(response to wounding)//GO:0072108(positive regulation of mesenchymal to epithelial transition involved in metanephros morphogenesis)//GO:0030182(neuron differentiation)//GO:0048484(enteric nervous system development)//GO:…
chr4	221393232	221393371	diffreps_peak_958778	12.3911	139	NM_012488	A2m	4.74381	4.06374e-13	2.08338e-09	up	24153	A2MAC1|A2m1|A2maa|A2mb|Mam	RGD:2004|Ensembl:ENSRNOG00000028896	alpha-2-macroglobulin	rno04610(Complement and coagulation cascades)	GO:0070062(extracellular exosome)//GO:0072562(blood microparticle)//GO:0005615(extracellular space)	GO:0002020(protease binding)//GO:0048306(calcium-dependent protein binding)//GO:0042803(protein homodimerization activity)//GO:0005102(receptor binding)//GO:0019899(enzyme binding)//GO:0048406(nerve growth factor binding)//GO:0019838(growth factor binding)//GO:0004866(endopeptidase inhibitor activity)//GO:0004867(serine-type endopeptidase inhibitor activity)//GO:0019959(interleukin-8 binding)//GO…	GO:0001869(negative regulation of complement activation, lectin pathway)//GO:0001553(luteinization)//GO:1990402(embryonic liver development)//GO:0051289(protein homotetramerization)//GO:0048863(stem cell differentiation)//GO:0006953(acute-phase response)//GO:0009611(response to wounding)//GO:0034695(response to prostaglandin E)//GO:0002438(acute inflammatory response to antigenic stimulus)//GO:00…
chr5	80559894	80560220	diffreps_peak_1006462	8.1484	326	NM_031795	Ugcg	2.03061	7.10551e-09	1.9035e-06	up	83626	-	RGD:621870|Ensembl:ENSRNOG00000015644	UDP-glucose ceramide glucosyltransferase	rno00600(Sphingolipid metabolism)//rno01100(Metabolic pathways)	GO:0016020(membrane)//GO:0016021(integral component of membrane)//GO:0000139(Golgi membrane)	GO:0008120(ceramide glucosyltransferase activity)	GO:0006679(glucosylceramide biosynthetic process)//GO:1903955(positive regulation of protein targeting to mitochondrion)
chr19	68603782	68603930	diffreps_peak_617164	5.46508	148	NM_175596	Disc1	2.37395	3.42701e-06	0.00024651	up	307940	-	RGD:631359|Ensembl:ENSRNOG00000019779	disrupted in schizophrenia 1		GO:0005871(kinesin complex)//GO:0005874(microtubule)//GO:0048471(perinuclear region of cytoplasm)//GO:0030424(axon)//GO:0014069(postsynaptic density)//GO:0005813(centrosome)//GO:0008021(synaptic vesicle)//GO:0005739(mitochondrion)//GO:0030054(cell junction)//GO:0030286(dynein complex)//GO:0005783(endoplasmic reticulum)//GO:0044297(cell body)//GO:0005634(nucleus)//GO:0036064(ciliary basal body)//G…	GO:0008092(cytoskeletal protein binding)//GO:0005515(protein binding)//GO:0019894(kinesin binding)//GO:0032403(protein complex binding)//GO:0032947(protein complex scaffold)	GO:0010976(positive regulation of neuron projection development)//GO:0010975(regulation of neuron projection development)//GO:0031929(TOR signaling)//GO:0042384(cilium assembly)//GO:0035058(nonmotile primary cilium assembly)//GO:0030177(positive regulation of Wnt signaling pathway)//GO:0060070(canonical Wnt signaling pathway)//GO:0021846(cell proliferation in forebrain)//GO:0000226(microtubule cy…
chr2	258920482	258920602	diffreps_peak_741696	12.55	120	ENSRNOT00000034565	Cenpe	9.57143	2.81859e-13	1.93868e-09	up	362044	-	RGD:1307115|Ensembl:ENSRNOG00000009339	centromere protein E		GO:0000779(condensed chromosome, centromeric region)//GO:0005871(kinesin complex)//GO:0005634(nucleus)//GO:0005874(microtubule)//GO:1990023(mitotic spindle midzone)//GO:0016020(membrane)//GO:0000776(kinetochore)//GO:0005694(chromosome)//GO:0030496(midbody)//GO:0015630(microtubule cytoskeleton)//GO:0000940(condensed chromosome outer kinetochore)//GO:0000778(condensed nuclear chromosome kinetochore…	GO:0003777(microtubule motor activity)//GO:0005524(ATP binding)//GO:0019901(protein kinase binding)//GO:0016887(ATPase activity)//GO:0008017(microtubule binding)//GO:0043515(kinetochore binding)	GO:0007080(mitotic metaphase plate congression)//GO:0030071(regulation of mitotic metaphase/anaphase transition)//GO:0051315(attachment of mitotic spindle microtubules to kinetochore)//GO:0007018(microtubule-based movement)//GO:0008608(attachment of spindle microtubules to kinetochore)//GO:0045184(establishment of protein localization)//GO:0000278(mitotic cell cycle)//GO:0007094(mitotic spindle a…
chr11	54368107	54368358	diffreps_peak_237226	6.9636	251	NM_133601	Cblb	2.05852	1.08742e-07	1.40987e-05	up	171136	-	RGD:620535|Ensembl:ENSRNOG00000001982	Cbl proto-oncogene B	rno04012(ErbB signaling pathway)//rno04120(Ubiquitin mediated proteolysis)//rno04144(Endocytosis)//rno04660(T cell receptor signaling pathway)//rno04910(Insulin signaling pathway)//rno05100(Bacterial invasion of epithelial cells)//rno05162(Measles)//rno05200(Pathways in cancer)//rno05205(Proteoglycans in cancer)//rno05220(Chronic myeloid leukemia)	GO:0005654(nucleoplasm)//GO:0005634(nucleus)//GO:0005737(cytoplasm)//GO:0045121(membrane raft)	GO:0001784(phosphotyrosine binding)//GO:0008270(zinc ion binding)//GO:0019901(protein kinase binding)//GO:0004871(signal transducer activity)//GO:0004842(ubiquitin-protein transferase activity)//GO:0016874(ligase activity)//GO:0005509(calcium ion binding)	GO:0045732(positive regulation of protein catabolic process)//GO:0046642(negative regulation of alpha-beta T cell proliferation)//GO:0023051(regulation of signaling)//GO:0016567(protein ubiquitination)//GO:0042110(T cell activation)//GO:0009629(response to gravity)//GO:0009725(response to hormone)//GO:0002669(positive regulation of T cell anergy)//GO:0007166(cell surface receptor signaling pathwa…
chr14	6337041	6337753	diffreps_peak_342976	8.10229	712	NM_001134998	Zfp951	2.28598	7.90147e-09	2.04647e-06	up	100188984	-	RGD:2301011|Ensembl:ENSRNOG00000043048	zinc finger protein 951		GO:0005622(intracellular)	GO:0003676(nucleic acid binding)//GO:0046872(metal ion binding)	GO:0006355(regulation of transcription, DNA-templated)
chr1	82735166	82735346	diffreps_peak_45361	5.08551	180	NM_001191622	Phldb3	2.35482	8.21283e-06	0.00050955	up	308431	RGD1561121	RGD:1561121|Ensembl:ENSRNOG00000055259	pleckstrin homology-like domain, family B, member 3			GO:0019899(enzyme binding)
chr10	19529347	19529472	diffreps_peak_160346	6.03369	125	NM_001034138	Spdl1	3.42085	9.25355e-07	8.16016e-05	up	303037	Ccdc99|RGD1306908	RGD:1306908|Ensembl:ENSRNOG00000007292	spindle apparatus coiled-coil protein 1		GO:0005815(microtubule organizing center)//GO:0005634(nucleus)//GO:0000940(condensed chromosome outer kinetochore)//GO:0005737(cytoplasm)//GO:0000922(spindle pole)	GO:0019899(enzyme binding)//GO:0043515(kinetochore binding)	GO:0007080(mitotic metaphase plate congression)//GO:0000132(establishment of mitotic spindle orientation)//GO:0051301(cell division)//GO:0034501(protein localization to kinetochore)
chr17	37997919	37998100	diffreps_peak_509546	10.8274	181	NM_001173341	Hmgb3	2.30706	1.48798e-11	1.65487e-08	up	305373	RGD1564407	RGD:1564407|Ensembl:ENSRNOG00000011096	high mobility group box 3		GO:0005634(nucleus)	GO:0008301(DNA binding, bending)//GO:0003723(RNA binding)//GO:0000400(four-way junction DNA binding)//GO:0044822(poly(A) RNA binding)//GO:0003677(DNA binding)	GO:0045578(negative regulation of B cell differentiation)//GO:0045596(negative regulation of cell differentiation)//GO:0045638(negative regulation of myeloid cell differentiation)//GO:0032392(DNA geometric change)
chr8	5780501	5780576	diffreps_peak_1203713	11.1635	75	NM_022221	Mmp8	6.57713	6.86293e-12	9.63888e-09	up	63849	-	RGD:631408|Ensembl:ENSRNOG00000009907	matrix metallopeptidase 8		GO:0005578(proteinaceous extracellular matrix)//GO:0031012(extracellular matrix)//GO:0005615(extracellular space)	GO:0008237(metallopeptidase activity)//GO:0008270(zinc ion binding)//GO:0004222(metalloendopeptidase activity)//GO:0004252(serine-type endopeptidase activity)//GO:0005509(calcium ion binding)	GO:0006508(proteolysis)//GO:0001503(ossification)//GO:0030574(collagen catabolic process)//GO:0035987(endodermal cell differentiation)
chr8	57183421	57183754	diffreps_peak_1227730	5.17634	333	ENSRNOT00000038830	Tnfaip8l3	2.12041	6.66284e-06	0.000426852	up	315673	RGD1311533	RGD:1311533|Ensembl:ENSRNOG00000024230	TNF alpha induced protein 8 like 3		GO:0005886(plasma membrane)//GO:0005737(cytoplasm)	GO:0008526(phosphatidylinositol transporter activity)//GO:0035091(phosphatidylinositol binding)	GO:0019216(regulation of lipid metabolic process)//GO:0043552(positive regulation of phosphatidylinositol 3-kinase activity)//GO:0015914(phospholipid transport)//GO:0051897(positive regulation of protein kinase B signaling)//GO:0070374(positive regulation of ERK1 and ERK2 cascade)//GO:0048017(inositol lipid-mediated signaling)
chr1	220604221	220604620	diffreps_peak_110261	8.85594	399	ENSRNOT00000050551	Nlrp6	121.3	1.39333e-09	5.47049e-07	up	171390	Avr|Nalp6|Navr|Navr/Avr|Non-AVR	RGD:708549|Ensembl:ENSRNOG00000014685	NLR family, pyrin domain containing 6		GO:0031965(nuclear membrane)//GO:0005886(plasma membrane)//GO:0061702(inflammasome complex)	GO:0005524(ATP binding)//GO:0005000(vasopressin receptor activity)//GO:0042277(peptide binding)	GO:0006954(inflammatory response)//GO:0007186(G-protein coupled receptor signaling pathway)//GO:0050727(regulation of inflammatory response)//GO:0045087(innate immune response)
chr13	66578317	66578436	diffreps_peak_310525	6.134	119	NM_001047084	Rgs18	3.50994	7.34516e-07	6.71389e-05	up	289076	-	RGD:1306522|Ensembl:ENSRNOG00000003959	regulator of G-protein signaling 18		GO:0005886(plasma membrane)//GO:0005737(cytoplasm)	GO:0005096(GTPase activator activity)	GO:0008277(regulation of G-protein coupled receptor protein signaling pathway)//GO:0009968(negative regulation of signal transduction)//GO:0007186(G-protein coupled receptor signaling pathway)//GO:0043547(positive regulation of GTPase activity)
chr3	154756988	154757108	diffreps_peak_860286	11.663	120	NM_001107790	Tpx2	3.24463	2.17246e-12	4.76888e-09	up	311546	-	RGD:1311894|Ensembl:ENSRNOG00000008165	TPX2, microtubule nucleation factor		GO:0005874(microtubule)//GO:0005819(spindle)//GO:0015630(microtubule cytoskeleton)//GO:0005654(nucleoplasm)//GO:0000922(spindle pole)//GO:0043203(axon hillock)	GO:0019901(protein kinase binding)//GO:0061676(importin-alpha family protein binding)	GO:0090307(mitotic spindle assembly)//GO:0032147(activation of protein kinase activity)//GO:0060236(regulation of mitotic spindle organization)
chr10	53976345	53976460	diffreps_peak_178340	7.69722	115	NM_053484	Gas7	2.35284	2.00809e-08	4.03189e-06	up	85246	-	RGD:621550|Ensembl:ENSRNOG00000049361	growth arrest specific 7		GO:0001726(ruffle)//GO:0005737(cytoplasm)//GO:0005884(actin filament)	GO:0051015(actin filament binding)	GO:0030041(actin filament polymerization)//GO:0008360(regulation of cell shape)//GO:0051017(actin filament bundle assembly)//GO:0030154(cell differentiation)//GO:0048812(neuron projection morphogenesis)//GO:0007399(nervous system development)//GO:0030182(neuron differentiation)
chr18	40241001	40241183	diffreps_peak_563647	6.95667	182	ENSRNOT00000041237	Eif1a	2.10752	1.10493e-07	1.42834e-05	up	317163	-	RGD:1306331|Ensembl:ENSRNOG00000031421	eukaryotic translation initiation factor 1A		GO:0005575(cellular_component)	GO:0043023(ribosomal large subunit binding)//GO:0003743(translation initiation factor activity)	GO:0006413(translational initiation)//GO:0008150(biological_process)
chr1	250319797	250319934	diffreps_peak_126107	6.59308	137	NM_001037793	Dock8	2.99528	2.55221e-07	2.79207e-05	up	499337	-	RGD:1561588|Ensembl:ENSRNOG00000015894	dedicator of cytokinesis 8		GO:0005622(intracellular)//GO:0031252(cell leading edge)//GO:0016020(membrane)	GO:0005085(guanyl-nucleotide exchange factor activity)	GO:0036336(dendritic cell migration)//GO:0061485(memory T cell proliferation)//GO:0001771(immunological synapse formation)//GO:0007264(small GTPase mediated signal transduction)//GO:0043547(positive regulation of GTPase activity)//GO:0070233(negative regulation of T cell apoptotic process)
chr10	75696541	75696733	diffreps_peak_192917	6.33003	192	NM_001108287	Prr11	24.186	4.67701e-07	4.6033e-05	up	360591	RGD1561541	RGD:1561541|Ensembl:ENSRNOG00000006198	proline rich 11		GO:0016020(membrane)//GO:0005634(nucleus)//GO:0005737(cytoplasm)		GO:0051726(regulation of cell cycle)
chr17	83130022	83130169	diffreps_peak_534679	6.55738	147	NM_001106123	Mrc1	2.37678	2.77088e-07	2.98195e-05	up	291327	-	RGD:1309353|Ensembl:ENSRNOG00000018251	mannose receptor, C type 1	rno04145(Phagosome)//rno05152(Tuberculosis)	GO:0010008(endosome membrane)//GO:0005886(plasma membrane)//GO:0016021(integral component of membrane)//GO:0009986(cell surface)	GO:0004872(receptor activity)//GO:0005537(mannose binding)//GO:0004888(transmembrane signaling receptor activity)	GO:0071353(cellular response to interleukin-4)//GO:0071222(cellular response to lipopolysaccharide)//GO:0071346(cellular response to interferon-gamma)//GO:0006898(receptor-mediated endocytosis)//GO:0007165(signal transduction)
chr1	57857171	57857220	diffreps_peak_35973	6.15541	49	NM_001169138	Thbs2	3.00194	6.99187e-07	6.43956e-05	up	292406	TSP-2	RGD:1310979|Ensembl:ENSRNOG00000010529	thrombospondin 2	rno04145(Phagosome)//rno04151(PI3K-Akt signaling pathway)//rno04510(Focal adhesion)//rno04512(ECM-receptor interaction)//rno05144(Malaria)	GO:0005578(proteinaceous extracellular matrix)//GO:0005604(basement membrane)//GO:0031091(platelet alpha granule)	GO:0008201(heparin binding)//GO:0005509(calcium ion binding)	GO:0016525(negative regulation of angiogenesis)//GO:0007155(cell adhesion)//GO:0051965(positive regulation of synapse assembly)
chr17	49975644	49976145	diffreps_peak_515452	7.22383	501	NM_017128	Inhba	2.4766	5.97274e-08	8.88561e-06	up	29200	-	RGD:62074|Ensembl:ENSRNOG00000014320	inhibin beta A subunit	rno04350(TGF-beta signaling pathway)//rno04550(Signaling pathways regulating pluripotency of stem cells)	GO:0043509(activin A complex)//GO:0048471(perinuclear region of cytoplasm)//GO:0005576(extracellular region)//GO:0005615(extracellular space)//GO:0043512(inhibin A complex)	GO:0008083(growth factor activity)//GO:0017046(peptide hormone binding)//GO:0005125(cytokine activity)//GO:0005102(receptor binding)//GO:0046982(protein heterodimerization activity)//GO:0042802(identical protein binding)//GO:0034711(inhibin binding)//GO:0070699(type II activin receptor binding)//GO:0005160(transforming growth factor beta receptor binding)//GO:0005179(hormone activity)	GO:0046880(regulation of follicle-stimulating hormone secretion)//GO:0021773(striatal medium spiny neuron differentiation)//GO:0060021(palate development)//GO:0008584(male gonad development)//GO:0010628(positive regulation of gene expression)//GO:0032270(positive regulation of cellular protein metabolic process)//GO:0002244(hematopoietic progenitor cell differentiation)//GO:0008285(negative regul…
chr2	75694498	75694568	diffreps_peak_653252	6.98741	70	NM_001109176	Fyb	3.63841	1.02942e-07	1.35106e-05	up	499537	RGD1563421	RGD:1563421|Ensembl:ENSRNOG00000013886	FYN binding protein	rno04015(Rap1 signaling pathway)	GO:0005886(plasma membrane)//GO:0015629(actin cytoskeleton)	GO:0032403(protein complex binding)	GO:0006955(immune response)//GO:0045576(mast cell activation)//GO:0072659(protein localization to plasma membrane)
chr1	275084221	275084800	diffreps_peak_142022	11.5206	579	ENSRNOT00000075143	Itprip	3.16957	3.01546e-12	5.82613e-09	up	499370	RGD1562316	RGD:1562316	inositol 1,4,5-trisphosphate receptor interacting protein
chr8	114282381	114283069	diffreps_peak_1260676	11.4783	688	NM_198131	Tlr9	2.9217	3.32459e-12	6.19154e-09	up	338457	-	RGD:631352|Ensembl:ENSRNOG00000048161	toll-like receptor 9	rno04620(Toll-like receptor signaling pathway)//rno05142(Chagas disease (American trypanosomiasis))//rno05143(African trypanosomiasis)//rno05144(Malaria)//rno05152(Tuberculosis)//rno05162(Measles)//rno05168(Herpes simplex infection)	GO:0005768(endosome)//GO:0005764(lysosome)//GO:0032009(early phagosome)//GO:0005886(plasma membrane)//GO:0016323(basolateral plasma membrane)//GO:0016021(integral component of membrane)//GO:0005783(endoplasmic reticulum)//GO:0016324(apical plasma membrane)//GO:0005737(cytoplasm)	GO:0045322(unmethylated CpG binding)//GO:0005149(interleukin-1 receptor binding)//GO:0004888(transmembrane signaling receptor activity)//GO:0035197(siRNA binding)	GO:0043123(positive regulation of I-kappaB kinase/NF-kappaB signaling)//GO:0051770(positive regulation of nitric-oxide synthase biosynthetic process)//GO:0008584(male gonad development)//GO:0010628(positive regulation of gene expression)//GO:0045078(positive regulation of interferon-gamma biosynthetic process)//GO:0050727(regulation of inflammatory response)//GO:0045356(positive regulation of int…
chr5	117958521	117958720	diffreps_peak_1023498	10.1456	199	NM_021835	Jun	2.28527	7.15119e-11	5.28928e-08	up	24516	-	RGD:2943|Ensembl:ENSRNOG00000026293	Jun proto-oncogene, AP-1 transcription factor subunit	rno04010(MAPK signaling pathway)//rno04012(ErbB signaling pathway)//rno04024(cAMP signaling pathway)//rno04310(Wnt signaling pathway)//rno04380(Osteoclast differentiation)//rno04510(Focal adhesion)//rno04620(Toll-like receptor signaling pathway)//rno04660(T cell receptor signaling pathway)//rno04662(B cell receptor signaling pathway)//rno04668(TNF signaling pathway)//rno04722(Neurotrophin signali…	GO:0000790(nuclear chromatin)//GO:0017053(transcriptional repressor complex)//GO:0005719(nuclear euchromatin)//GO:0005829(cytosol)//GO:0005667(transcription factor complex)//GO:0005654(nucleoplasm)//GO:0005634(nucleus)	GO:0003700(transcription factor activity, sequence-specific DNA binding)//GO:0000978(RNA polymerase II core promoter proximal region sequence-specific DNA binding)//GO:0008134(transcription factor binding)//GO:0003705(transcription factor activity, RNA polymerase II distal enhancer sequence-specific binding)//GO:0005096(GTPase activator activity)//GO:0003713(transcription coactivator activity)//G…	GO:0043923(positive regulation by host of viral transcription)//GO:0043066(negative regulation of apoptotic process)//GO:0045893(positive regulation of transcription, DNA-templated)//GO:1902895(positive regulation of pri-miRNA transcription from RNA polymerase II promoter)//GO:0008285(negative regulation of cell proliferation)//GO:0000122(negative regulation of transcription from RNA polymerase I…
chr8	5969111	5969293	diffreps_peak_1203742	6.23297	182	NM_001014205	Tmem123	2.41614	5.84836e-07	5.53806e-05	up	363013	RGD1305625	RGD:1305625|Ensembl:ENSRNOG00000010584	transmembrane protein 123		GO:0009897(external side of plasma membrane)//GO:0005575(cellular_component)//GO:0016021(integral component of membrane)	GO:0003674(molecular_function)	GO:0070267(oncosis)//GO:0008150(biological_process)
chr1	69053336	69053460	diffreps_peak_40381	5.00124	124	ENSRNOT00000072367	LOC100911224	4.14563	9.97139e-06	0.000593167	up	100911224	-	RGD:6494420|Ensembl:ENSRNOG00000046455	zinc finger protein interacting with ribonucleoprotein K-like		GO:0005622(intracellular)	GO:0046872(metal ion binding)//GO:0000977(RNA polymerase II regulatory region sequence-specific DNA binding)//GO:0003700(transcription factor activity, sequence-specific DNA binding)	GO:0006355(regulation of transcription, DNA-templated)
chr8	25700278	25700570	diffreps_peak_1212049	11.1178	292	NM_001191791	Dpy19l1	4.39836	7.62454e-12	1.04307e-08	up	315496	RGD1305822	RGD:1305822|Ensembl:ENSRNOG00000026589	dpy-19-like 1 (C. elegans)		GO:0016020(membrane)//GO:0016021(integral component of membrane)//GO:0005637(nuclear inner membrane)	GO:0000030(mannosyltransferase activity)	GO:0018406(protein C-linked glycosylation via 2'-alpha-mannosyl-L-tryptophan)
chr7	81429334	81429462	diffreps_peak_1170684	7.39199	128	NM_053546	Angpt1	3.53183	4.05518e-08	6.68197e-06	up	89807	Agpt|Agpt1|Ang-1	RGD:628896|Ensembl:ENSRNOG00000005854	angiopoietin 1	rno04014(Ras signaling pathway)//rno04015(Rap1 signaling pathway)//rno04066(HIF-1 signaling pathway)//rno04151(PI3K-Akt signaling pathway)//rno05323(Rheumatoid arthritis)	GO:0005886(plasma membrane)//GO:0045121(membrane raft)//GO:0005615(extracellular space)//GO:0070062(extracellular exosome)//GO:0005902(microvillus)	GO:0005102(receptor binding)//GO:0030971(receptor tyrosine kinase binding)//GO:0003674(molecular_function)	GO:0043536(positive regulation of blood vessel endothelial cell migration)//GO:0014842(regulation of skeletal muscle satellite cell proliferation)//GO:0002092(positive regulation of receptor internalization)//GO:0034394(protein localization to cell surface)//GO:0050918(positive chemotaxis)//GO:0030097(hemopoiesis)//GO:0043066(negative regulation of apoptotic process)//GO:0007169(transmembrane rec…
chr1	267983881	267984171	diffreps_peak_137498	7.36413	290	ENSRNOT00000017938	Pik3ap1	3.13957	4.32382e-08	6.9902e-06	up	294048	-	RGD:1307744|Ensembl:ENSRNOG00000013309	phosphoinositide-3-kinase adaptor protein 1	rno04151(PI3K-Akt signaling pathway)//rno04662(B cell receptor signaling pathway)	GO:0016020(membrane)//GO:0005886(plasma membrane)//GO:0005634(nucleus)//GO:0005737(cytoplasm)//GO:0005829(cytosol)	GO:0016301(kinase activity)//GO:0042802(identical protein binding)//GO:0036312(phosphatidylinositol 3-kinase regulatory subunit binding)	GO:0034162(toll-like receptor 9 signaling pathway)//GO:0016310(phosphorylation)//GO:0043122(regulation of I-kappaB kinase/NF-kappaB signaling)//GO:0050727(regulation of inflammatory response)//GO:0014068(positive regulation of phosphatidylinositol 3-kinase signaling)//GO:0034142(toll-like receptor 4 signaling pathway)//GO:0034134(toll-like receptor 2 signaling pathway)//GO:0043408(regulation of M…
chr1	199145841	199146998	diffreps_peak_100228	6.72463	1157	NM_001191603	Palb2	2.05411	1.88527e-07	2.17821e-05	up	293452	RGD1304759	RGD:1304759|Ensembl:ENSRNOG00000025126	partner and localizer of BRCA2	rno03460(Fanconi anemia pathway)	GO:0005654(nucleoplasm)//GO:0005575(cellular_component)	GO:0003674(molecular_function)//GO:0003677(DNA binding)	GO:0007498(mesoderm development)//GO:0043066(negative regulation of apoptotic process)//GO:0036342(post-anal tail morphogenesis)//GO:0009887(organ morphogenesis)//GO:0048568(embryonic organ development)//GO:0001756(somitogenesis)//GO:0001701(in utero embryonic development)//GO:0035264(multicellular organism growth)//GO:0008150(biological_process)//GO:0031052(chromosome breakage)//GO:0000724(doubl…
chr3	116937925	116938038	diffreps_peak_839213	11.8073	113	NM_138540	Bub1b	4.87946	1.55864e-12	3.94878e-09	up	171576	-	RGD:619791|Ensembl:ENSRNOG00000007906	BUB1 mitotic checkpoint serine/threonine kinase B	rno04110(Cell cycle)//rno05166(HTLV-I infection)	GO:0005575(cellular_component)//GO:0000776(kinetochore)//GO:0005694(chromosome)//GO:0005634(nucleus)//GO:0048471(perinuclear region of cytoplasm)//GO:0005737(cytoplasm)//GO:0000940(condensed chromosome outer kinetochore)//GO:0000778(condensed nuclear chromosome kinetochore)//GO:0000775(chromosome, centromeric region)//GO:0000777(condensed chromosome kinetochore)	GO:0003674(molecular_function)//GO:0004674(protein serine/threonine kinase activity)//GO:0004672(protein kinase activity)//GO:0000166(nucleotide binding)//GO:0016301(kinase activity)//GO:0005515(protein binding)//GO:0005524(ATP binding)//GO:0016740(transferase activity)	GO:0007067(mitotic nuclear division)//GO:0007091(metaphase/anaphase transition of mitotic cell cycle)//GO:0016310(phosphorylation)//GO:0006468(protein phosphorylation)//GO:0051301(cell division)//GO:0007094(mitotic spindle assembly checkpoint)//GO:0008150(biological_process)//GO:0034501(protein localization to kinetochore)//GO:0006915(apoptotic process)//GO:0071459(protein localization to chromos…
chr6	141007741	141008440	diffreps_peak_1124267	7.36418	699	NM_001277287	Bcl11b	8.80645	4.32339e-08	6.9902e-06	up	314423	Ctip2	RGD:1311128|Ensembl:ENSRNOG00000005776	B-cell CLL/lymphoma 11B		GO:0043005(neuron projection)//GO:0005622(intracellular)//GO:0005634(nucleus)	GO:0003676(nucleic acid binding)//GO:0043565(sequence-specific DNA binding)//GO:0000978(RNA polymerase II core promoter proximal region sequence-specific DNA binding)//GO:0044212(transcription regulatory region DNA binding)//GO:0001077(transcriptional activator activity, RNA polymerase II core promoter proximal region sequence-specific binding)//GO:0046872(metal ion binding)	GO:0007409(axonogenesis)//GO:0021953(central nervous system neuron differentiation)//GO:0071678(olfactory bulb axon guidance)//GO:0021773(striatal medium spiny neuron differentiation)//GO:0031077(post-embryonic camera-type eye development)//GO:0022008(neurogenesis)//GO:0008285(negative regulation of cell proliferation)//GO:0043066(negative regulation of apoptotic process)//GO:0043588(skin develop…
chr19	35370761	35370920	diffreps_peak_598712	11.7488	159	NM_001134539	Tbc1d9	2.791	1.78313e-12	4.3233e-09	up	304645	RGD1308221	RGD:1308221|Ensembl:ENSRNOG00000003496	TBC1 domain family member 9		GO:0005622(intracellular)//GO:0012505(endomembrane system)	GO:0005096(GTPase activator activity)//GO:0017137(Rab GTPase binding)//GO:0005509(calcium ion binding)	GO:0031338(regulation of vesicle fusion)//GO:0090630(activation of GTPase activity)//GO:0006886(intracellular protein transport)
chr4	22102456	22102480	diffreps_peak_885519	8.79538	24	NM_012690	Abcb4	5.08555	1.60183e-09	6.12689e-07	up	24891	Mdr2|Pgy3	RGD:620248|Ensembl:ENSRNOG00000008012	ATP binding cassette subfamily B member 4	rno02010(ABC transporters)//rno04976(Bile secretion)	GO:0030136(clathrin-coated vesicle)//GO:0005886(plasma membrane)//GO:0070062(extracellular exosome)//GO:0046581(intercellular canaliculus)//GO:0005737(cytoplasm)//GO:0016020(membrane)//GO:0016021(integral component of membrane)//GO:0045121(membrane raft)//GO:0000139(Golgi membrane)//GO:0016324(apical plasma membrane)	GO:0008525(phosphatidylcholine transporter activity)//GO:0090554(phosphatidylcholine-translocating ATPase activity)//GO:0005524(ATP binding)//GO:0008559(xenobiotic-transporting ATPase activity)//GO:0042626(ATPase activity, coupled to transmembrane movement of substances)//GO:0005515(protein binding)	GO:0006855(drug transmembrane transport)//GO:0002481(antigen processing and presentation of exogenous protein antigen via MHC class Ib, TAP-dependent)//GO:0045332(phospholipid translocation)//GO:0042493(response to drug)//GO:2001140(positive regulation of phospholipid transport)//GO:0032376(positive regulation of cholesterol transport)//GO:0002489(antigen processing and presentation of endogenous…
chr7	128418461	128418840	diffreps_peak_1193798	7.04681	379	NM_001191991	Fam19a5	3.64961	8.97817e-08	1.21404e-05	up	500915	RGD1562115|Tafa-5	RGD:1562115|Ensembl:ENSRNOG00000049349	family with sequence similarity 19 member A5, C-C motif chemokine like		GO:0016021(integral component of membrane)
chr5	74051525	74051674	diffreps_peak_1002360	11.6625	149	NM_178095	Abca1	5.688	2.17526e-12	4.76888e-09	up	313210	-	RGD:631344|Ensembl:ENSRNOG00000018126	ATP binding cassette subfamily A member 1	rno02010(ABC transporters)//rno04975(Fat digestion and absorption)	GO:0030139(endocytic vesicle)//GO:0005886(plasma membrane)//GO:0005887(integral component of plasma membrane)//GO:0045335(phagocytic vesicle)//GO:0009986(cell surface)//GO:0048471(perinuclear region of cytoplasm)//GO:0005794(Golgi apparatus)//GO:0009897(external side of plasma membrane)//GO:0043231(intracellular membrane-bounded organelle)//GO:0045121(membrane raft)//GO:0034364(high-density lipop…	GO:0034186(apolipoprotein A-I binding)//GO:0008509(anion transmembrane transporter activity)//GO:0034185(apolipoprotein binding)//GO:0005102(receptor binding)//GO:0017127(cholesterol transporter activity)//GO:0005548(phospholipid transporter activity)//GO:0034188(apolipoprotein A-I receptor activity)//GO:0005524(ATP binding)//GO:0031267(small GTPase binding)//GO:0019905(syntaxin binding)//GO:0042…	GO:0038027(apolipoprotein A-I-mediated signaling pathway)//GO:0007040(lysosome organization)//GO:0032367(intracellular cholesterol transport)//GO:0098656(anion transmembrane transport)//GO:0010875(positive regulation of cholesterol efflux)//GO:0055091(phospholipid homeostasis)//GO:0034380(high-density lipoprotein particle assembly)//GO:0030819(positive regulation of cAMP biosynthetic process)//GO…
chr20	14388742	14388842	diffreps_peak_758734	6.91757	100	NM_053489	Col18a1	3.78567	1.209e-07	1.53218e-05	up	85251	-	RGD:70936|Ensembl:ENSRNOG00000001229	collagen type XVIII alpha 1 chain	rno04974(Protein digestion and absorption)	GO:0031012(extracellular matrix)//GO:0005604(basement membrane)//GO:0070062(extracellular exosome)//GO:0005615(extracellular space)//GO:0030938(collagen type XVIII trimer)	GO:0003674(molecular_function)//GO:0005198(structural molecule activity)//GO:0042802(identical protein binding)	GO:0008284(positive regulation of cell proliferation)//GO:2000353(positive regulation of endothelial cell apoptotic process)//GO:0042493(response to drug)//GO:0030198(extracellular matrix organization)//GO:0001886(endothelial cell morphogenesis)//GO:0007155(cell adhesion)//GO:0051599(response to hydrostatic pressure)//GO:0030335(positive regulation of cell migration)//GO:0001525(angiogenesis)
chr3	154730956	154731160	diffreps_peak_860274	12.828	204	NM_001107790	Tpx2	12.4	1.48581e-13	1.86977e-09	up	311546	-	RGD:1311894|Ensembl:ENSRNOG00000008165	TPX2, microtubule nucleation factor		GO:0005874(microtubule)//GO:0005819(spindle)//GO:0015630(microtubule cytoskeleton)//GO:0005654(nucleoplasm)//GO:0000922(spindle pole)//GO:0043203(axon hillock)	GO:0019901(protein kinase binding)//GO:0061676(importin-alpha family protein binding)	GO:0090307(mitotic spindle assembly)//GO:0032147(activation of protein kinase activity)//GO:0060236(regulation of mitotic spindle organization)
chr8	128438420	128438445	diffreps_peak_1269166	6.33604	25	NM_022949	Rpl14	2.24809	4.61274e-07	4.5523e-05	up	65043	-	RGD:621180|Ensembl:ENSRNOG00000019007	ribosomal protein L14	rno03010(Ribosome)	GO:0016020(membrane)//GO:0070062(extracellular exosome)//GO:0005840(ribosome)//GO:0005737(cytoplasm)//GO:0022625(cytosolic large ribosomal subunit)	GO:0044822(poly(A) RNA binding)//GO:0003735(structural constituent of ribosome)//GO:0003674(molecular_function)	GO:0006412(translation)//GO:0006364(rRNA processing)//GO:0042273(ribosomal large subunit biogenesis)//GO:0008150(biological_process)
chr5	74089915	74090092	diffreps_peak_1002410	8.88652	177	NM_178095	Abca1	6.0586	1.29862e-09	5.16539e-07	up	313210	-	RGD:631344|Ensembl:ENSRNOG00000018126	ATP binding cassette subfamily A member 1	rno02010(ABC transporters)//rno04975(Fat digestion and absorption)	GO:0030139(endocytic vesicle)//GO:0005886(plasma membrane)//GO:0005887(integral component of plasma membrane)//GO:0045335(phagocytic vesicle)//GO:0009986(cell surface)//GO:0048471(perinuclear region of cytoplasm)//GO:0005794(Golgi apparatus)//GO:0009897(external side of plasma membrane)//GO:0043231(intracellular membrane-bounded organelle)//GO:0045121(membrane raft)//GO:0034364(high-density lipop…	GO:0034186(apolipoprotein A-I binding)//GO:0008509(anion transmembrane transporter activity)//GO:0034185(apolipoprotein binding)//GO:0005102(receptor binding)//GO:0017127(cholesterol transporter activity)//GO:0005548(phospholipid transporter activity)//GO:0034188(apolipoprotein A-I receptor activity)//GO:0005524(ATP binding)//GO:0031267(small GTPase binding)//GO:0019905(syntaxin binding)//GO:0042…	GO:0038027(apolipoprotein A-I-mediated signaling pathway)//GO:0007040(lysosome organization)//GO:0032367(intracellular cholesterol transport)//GO:0098656(anion transmembrane transport)//GO:0010875(positive regulation of cholesterol efflux)//GO:0055091(phospholipid homeostasis)//GO:0034380(high-density lipoprotein particle assembly)//GO:0030819(positive regulation of cAMP biosynthetic process)//GO…
chr18	910944	911038	diffreps_peak_542062	6.70727	94	NM_001025721	Colec12	2.41692	1.96215e-07	2.25018e-05	up	361289	-	RGD:735039|Ensembl:ENSRNOG00000016366	collectin sub-family member 12	rno04145(Phagosome)	GO:0016021(integral component of membrane)//GO:0005581(collagen trimer)//GO:0070062(extracellular exosome)	GO:0030246(carbohydrate binding)//GO:0030169(low-density lipoprotein particle binding)//GO:0008329(signaling pattern recognition receptor activity)//GO:0046872(metal ion binding)	GO:0060355(positive regulation of cell adhesion molecule production)//GO:0006955(immune response)//GO:0034138(toll-like receptor 3 signaling pathway)//GO:0071360(cellular response to exogenous dsRNA)//GO:0006910(phagocytosis, recognition)
chr12	17815002	17815128	diffreps_peak_270750	7.42787	126	ENSRNOT00000051382	Card11	5.0396	3.73358e-08	6.2896e-06	up	100363332	-	RGD:2323211|Ensembl:ENSRNOG00000024277	caspase recruitment domain family, member 11	rno04064(NF-kappa B signaling pathway)//rno04660(T cell receptor signaling pathway)//rno04662(B cell receptor signaling pathway)	GO:0001772(immunological synapse)//GO:0005886(plasma membrane)//GO:0070062(extracellular exosome)//GO:0042101(T cell receptor complex)//GO:0005575(cellular_component)//GO:0045121(membrane raft)//GO:0005737(cytoplasm)	GO:0003674(molecular_function)//GO:0050700(CARD domain binding)	GO:0030890(positive regulation of B cell proliferation)//GO:0042102(positive regulation of T cell proliferation)//GO:0045577(regulation of B cell differentiation)//GO:0045086(positive regulation of interleukin-2 biosynthetic process)//GO:0050870(positive regulation of T cell activation)//GO:0043123(positive regulation of I-kappaB kinase/NF-kappaB signaling)//GO:0031295(T cell costimulation)//GO:0…
chr6	1439163	1439180	diffreps_peak_1058445	5.86059	17	NM_019335	Eif2ak2	2.11501	1.37851e-06	0.000114168	up	54287	Pkr|Prkr	RGD:3402|Ensembl:ENSRNOG00000048315	eukaryotic translation initiation factor 2-alpha kinase 2	rno04141(Protein processing in endoplasmic reticulum)//rno05160(Hepatitis C)//rno05162(Measles)//rno05164(Influenza A)//rno05168(Herpes simplex infection)//rno05169(Epstein-Barr virus infection)//rno05203(Viral carcinogenesis)	GO:0016020(membrane)//GO:0005634(nucleus)//GO:0005737(cytoplasm)//GO:0048471(perinuclear region of cytoplasm)	GO:0004674(protein serine/threonine kinase activity)//GO:0004672(protein kinase activity)//GO:0004694(eukaryotic translation initiation factor 2alpha kinase activity)//GO:0003725(double-stranded RNA binding)//GO:0004715(non-membrane spanning protein tyrosine kinase activity)//GO:0044822(poly(A) RNA binding)//GO:0005515(protein binding)//GO:0005524(ATP binding)	GO:0010998(regulation of translational initiation by eIF2 alpha phosphorylation)//GO:0034198(cellular response to amino acid starvation)//GO:0006351(transcription, DNA-templated)//GO:0043066(negative regulation of apoptotic process)//GO:0009615(response to virus)//GO:0043330(response to exogenous dsRNA)//GO:1900225(regulation of NLRP3 inflammasome complex assembly)//GO:0043065(positive regulation…
chr10	31235751	31235818	diffreps_peak_166965	9.30842	67	NM_001106996	Cyfip2	5.92623	4.9157e-10	2.41192e-07	up	303073	-	RGD:1305048|Ensembl:ENSRNOG00000006557	cytoplasmic FMR1 interacting protein 2	rno03013(RNA transport)//rno04810(Regulation of actin cytoskeleton)	GO:0045202(synapse)//GO:0016020(membrane)//GO:0048471(perinuclear region of cytoplasm)//GO:0005737(cytoplasm)//GO:0070062(extracellular exosome)		GO:0097202(activation of cysteine-type endopeptidase activity)//GO:0006915(apoptotic process)//GO:0045862(positive regulation of proteolysis)//GO:0016337(single organismal cell-cell adhesion)
chr5	73159051	73159090	diffreps_peak_1002149	7.99182	39	NM_001108666	Smc2	2.23554	1.01902e-08	2.47039e-06	up	362519	CAP-E|CAPE|Smc2l1	RGD:1305227|Ensembl:ENSRNOG00000022325	structural maintenance of chromosomes 2		GO:0070062(extracellular exosome)//GO:0000228(nuclear chromosome)//GO:0000796(condensin complex)//GO:0005730(nucleolus)//GO:0005634(nucleus)//GO:0005737(cytoplasm)//GO:0000793(condensed chromosome)	GO:0005524(ATP binding)//GO:0046982(protein heterodimerization activity)	GO:0045132(meiotic chromosome segregation)//GO:0051383(kinetochore organization)//GO:0007076(mitotic chromosome condensation)//GO:0010032(meiotic chromosome condensation)
chr17	58632224	58632606	diffreps_peak_521292	7.03501	382	NM_001108414	Hist1h2bd	4.36616	9.2256e-08	1.23901e-05	up	361247	Hist1h2bm	RGD:1307126|Ensembl:ENSRNOG00000060769	histone cluster 1, H2bd	rno05034(Alcoholism)//rno05203(Viral carcinogenesis)//rno05322(Systemic lupus erythematosus)	GO:0005654(nucleoplasm)//GO:0070062(extracellular exosome)//GO:0000788(nuclear nucleosome)//GO:0005737(cytoplasm)	GO:0046982(protein heterodimerization activity)//GO:0003677(DNA binding)	GO:0006334(nucleosome assembly)
chr18	16302807	16302964	diffreps_peak_549818	5.90485	157	NM_001024745	Slc39a6	2.16414	1.24493e-06	0.000104717	up	291733	-	RGD:1304664|Ensembl:ENSRNOG00000028703	solute carrier family 39 member 6		GO:0005783(endoplasmic reticulum)//GO:0005886(plasma membrane)//GO:0005887(integral component of plasma membrane)//GO:0031258(lamellipodium membrane)//GO:0009986(cell surface)	GO:0005385(zinc ion transmembrane transporter activity)	GO:0071578(zinc II ion transmembrane import)//GO:0006882(cellular zinc ion homeostasis)//GO:0071577(zinc II ion transmembrane transport)
chr19	10956081	10956877	diffreps_peak_592401	7.07343	796	ENSRNOT00000073239	Nlrc5	3.7514	8.44442e-08	1.15678e-05	up	291861	Cpne2	RGD:1309166|Ensembl:ENSRNOG00000048222	NLR family, CARD domain containing 5		GO:0005634(nucleus)//GO:0005829(cytosol)	GO:0005524(ATP binding)//GO:0000979(RNA polymerase II core promoter sequence-specific DNA binding)	GO:0060339(negative regulation of type I interferon-mediated signaling pathway)//GO:0032088(negative regulation of NF-kappaB transcription factor activity)//GO:0045087(innate immune response)//GO:0060340(positive regulation of type I interferon-mediated signaling pathway)//GO:0043549(regulation of kinase activity)//GO:0051607(defense response to virus)//GO:0045944(positive regulation of transcrip…
chr15	73850277	73850399	diffreps_peak_432161	8.09769	122	ENSRNOT00000012167	Diaph3	5.25	7.98564e-09	2.06124e-06	up	290396	Diap3	RGD:1593287|Ensembl:ENSRNOG00000008986	diaphanous-related formin 3	rno04810(Regulation of actin cytoskeleton)	GO:0005634(nucleus)//GO:0005737(cytoplasm)	GO:0003674(molecular_function)//GO:0003779(actin binding)//GO:0017048(Rho GTPase binding)	GO:0030036(actin cytoskeleton organization)//GO:0007283(spermatogenesis)
chr10	37084703	37084794	diffreps_peak_170604	6.8372	91	NM_001106998	Jade2	5.33935	1.45478e-07	1.76958e-05	up	303113	Phf15	RGD:1309152|Ensembl:ENSRNOG00000004956	jade family PHD finger 2		GO:0005654(nucleoplasm)//GO:0070062(extracellular exosome)//GO:0000123(histone acetyltransferase complex)	GO:0008270(zinc ion binding)//GO:0061630(ubiquitin protein ligase activity)	GO:0043982(histone H4-K8 acetylation)//GO:0050769(positive regulation of neurogenesis)//GO:0043981(histone H4-K5 acetylation)//GO:0060395(SMAD protein signal transduction)//GO:1990138(neuron projection extension)//GO:0051865(protein autoubiquitination)//GO:0043983(histone H4-K12 acetylation)//GO:0050767(regulation of neurogenesis)//GO:0043984(histone H4-K16 acetylation)//GO:0000209(protein polyub…
chr6	81656016	81656097	diffreps_peak_1094309	6.12687	81	NM_001106726	G2e3	2.95291	7.46669e-07	6.80418e-05	up	299002	RGD1310263	RGD:1310263|Ensembl:ENSRNOG00000004232	G2/M-phase specific E3 ubiquitin protein ligase			GO:0004842(ubiquitin-protein transferase activity)//GO:0008270(zinc ion binding)//GO:0016874(ligase activity)//GO:0061630(ubiquitin protein ligase activity)	GO:2001243(negative regulation of intrinsic apoptotic signaling pathway)//GO:0000209(protein polyubiquitination)//GO:0016567(protein ubiquitination)//GO:0001824(blastocyst development)
chr1	274260970	274261387	diffreps_peak_141144	7.32066	417	NM_001013154	Pcgf6	2.0313	4.77899e-08	7.51605e-06	up	309457	Rnf134	RGD:1306904|Ensembl:ENSRNOG00000020250	polycomb group ring finger 6	rno04550(Signaling pathways regulating pluripotency of stem cells)	GO:0005634(nucleus)//GO:0031519(PcG protein complex)//GO:0005575(cellular_component)//GO:0035102(PRC1 complex)	GO:0003674(molecular_function)//GO:0008270(zinc ion binding)//GO:0001227(transcriptional repressor activity, RNA polymerase II transcription regulatory region sequence-specific binding)//GO:0003700(transcription factor activity, sequence-specific DNA binding)//GO:0000977(RNA polymerase II regulatory region sequence-specific DNA binding)//GO:0003677(DNA binding)	GO:0045892(negative regulation of transcription, DNA-templated)//GO:0006351(transcription, DNA-templated)//GO:0008150(biological_process)//GO:0000122(negative regulation of transcription from RNA polymerase II promoter)
chr10	86218661	86218920	diffreps_peak_197876	6.47965	259	NM_001107047	Ikzf3	6.36823	3.31401e-07	3.45998e-05	up	303511	Zfpn1a3	RGD:1307024|Ensembl:ENSRNOG00000007200	IKAROS family zinc finger 3		GO:0005886(plasma membrane)//GO:0005634(nucleus)//GO:0005737(cytoplasm)	GO:0046982(protein heterodimerization activity)//GO:0042803(protein homodimerization activity)//GO:0043565(sequence-specific DNA binding)//GO:0003700(transcription factor activity, sequence-specific DNA binding)//GO:0044212(transcription regulatory region DNA binding)//GO:0000977(RNA polymerase II regulatory region sequence-specific DNA binding)//GO:0001228(transcriptional activator activity, RNA…	GO:0045577(regulation of B cell differentiation)//GO:0006366(transcription from RNA polymerase II promoter)//GO:0045619(regulation of lymphocyte differentiation)//GO:0045944(positive regulation of transcription from RNA polymerase II promoter)//GO:0042981(regulation of apoptotic process)//GO:0030888(regulation of B cell proliferation)
chr1	212948833	212949011	diffreps_peak_106880	12.1638	178	ENSRNOT00000024974	Adam12	3.34223	6.85805e-13	2.57341e-09	up	679837	-	RGD:1583652|Ensembl:ENSRNOG00000018384	ADAM metallopeptidase domain 12		GO:0005654(nucleoplasm)//GO:0005886(plasma membrane)//GO:0005575(cellular_component)//GO:0005739(mitochondrion)//GO:0016021(integral component of membrane)	GO:0017124(SH3 domain binding)//GO:0003674(molecular_function)//GO:0008270(zinc ion binding)//GO:0004222(metalloendopeptidase activity)	GO:0006508(proteolysis)//GO:0008150(biological_process)
chr3	99359245	99359335	diffreps_peak_831017	5.16039	90	NM_012924	Cd44	3.84881	6.91215e-06	0.000439855	up	25406	CD44A|METAA|RHAMM	RGD:2307|Ensembl:ENSRNOG00000006094	CD44 molecule (Indian blood group)	rno04512(ECM-receptor interaction)//rno04640(Hematopoietic cell lineage)//rno05169(Epstein-Barr virus infection)//rno05205(Proteoglycans in cancer)//rno05206(MicroRNAs in cancer)	GO:0009897(external side of plasma membrane)//GO:0070062(extracellular exosome)//GO:0009986(cell surface)//GO:0043234(protein complex)//GO:0005794(Golgi apparatus)//GO:0005886(plasma membrane)//GO:0016323(basolateral plasma membrane)//GO:0035692(macrophage migration inhibitory factor receptor complex)//GO:0005737(cytoplasm)//GO:0016021(integral component of membrane)//GO:0005634(nucleus)//GO:0016…	GO:0004896(cytokine receptor activity)//GO:0019901(protein kinase binding)//GO:0005515(protein binding)//GO:0005114(type II transforming growth factor beta receptor binding)//GO:0051219(phosphoprotein binding)//GO:0004415(hyalurononglucosaminidase activity)//GO:0019955(cytokine binding)//GO:0005540(hyaluronic acid binding)//GO:0005154(epidermal growth factor receptor binding)	GO:1900625(positive regulation of monocyte aggregation)//GO:0030214(hyaluronan catabolic process)//GO:0034238(macrophage fusion)//GO:0033031(positive regulation of neutrophil apoptotic process)//GO:0016477(cell migration)//GO:1902166(negative regulation of intrinsic apoptotic signaling pathway in response to DNA damage by p53 class mediator)//GO:0043066(negative regulation of apoptotic process)//…
chr4	56572292	56572370	diffreps_peak_903350	6.49156	78	NM_001106586	Irf5	3.95034	3.22435e-07	3.37961e-05	up	296953	-	RGD:1310447|Ensembl:ENSRNOG00000007437	interferon regulatory factor 5	rno04620(Toll-like receptor signaling pathway)	GO:0005634(nucleus)//GO:0005737(cytoplasm)	GO:0000975(regulatory region DNA binding)//GO:0003700(transcription factor activity, sequence-specific DNA binding)	GO:0043065(positive regulation of apoptotic process)//GO:0032495(response to muramyl dipeptide)//GO:0019221(cytokine-mediated signaling pathway)//GO:0051607(defense response to virus)//GO:0032494(response to peptidoglycan)//GO:0006357(regulation of transcription from RNA polymerase II promoter)//GO:0045944(positive regulation of transcription from RNA polymerase II promoter)
chr1	2813555	2813816	diffreps_peak_288	6.1149	261	ENSRNOT00000062027	Raet1c	8.09143	7.67544e-07	6.96067e-05	up	292458	-	RGD:1308344	retinoic acid early transcript gamma		GO:0005886(plasma membrane)	GO:0003823(antigen binding)//GO:0046703(natural killer cell lectin-like receptor binding)	GO:0042267(natural killer cell mediated cytotoxicity)//GO:0001913(T cell mediated cytotoxicity)//GO:0019882(antigen processing and presentation)
chr13	112788819	112788945	diffreps_peak_336289	11.71	126	NM_001100827	Cenpf	6.6556	1.94992e-12	4.5286e-09	up	257649	Lek1	RGD:628667|Ensembl:ENSRNOG00000003388	centromere protein F		GO:0097539(ciliary transition fiber)//GO:0000940(condensed chromosome outer kinetochore)//GO:0045120(pronucleus)//GO:0005930(axoneme)//GO:0005635(nuclear envelope)//GO:0016363(nuclear matrix)//GO:0000776(kinetochore)//GO:0030496(midbody)//GO:0005813(centrosome)//GO:0005819(spindle)//GO:0005654(nucleoplasm)//GO:0005634(nucleus)//GO:0036064(ciliary basal body)//GO:0000775(chromosome, centromeric re…	GO:0045502(dynein binding)//GO:0008134(transcription factor binding)//GO:0008022(protein C-terminus binding)//GO:0042803(protein homodimerization activity)	GO:0010389(regulation of G2/M transition of mitotic cell cycle)//GO:0051310(metaphase plate congression)//GO:0045892(negative regulation of transcription, DNA-templated)//GO:0000278(mitotic cell cycle)//GO:0021591(ventricular system development)//GO:0016202(regulation of striated muscle tissue development)//GO:0001822(kidney development)//GO:0015031(protein transport)//GO:0007059(chromosome segre…
chr9	17450987	17451158	diffreps_peak_1280027	7.63218	171	ENSRNOT00000061014	Runx2	22.1514	2.33251e-08	4.48703e-06	up	367218	Cbfa1|OSF-2	RGD:2282|Ensembl:ENSRNOG00000020193	runt-related transcription factor 2	rno05202(Transcriptional misregulation in cancer)	GO:0005654(nucleoplasm)//GO:0005667(transcription factor complex)//GO:0005634(nucleus)//GO:0005737(cytoplasm)//GO:0000790(nuclear chromatin)	GO:0003682(chromatin binding)//GO:0019904(protein domain specific binding)//GO:0003700(transcription factor activity, sequence-specific DNA binding)//GO:0005524(ATP binding)//GO:0000981(RNA polymerase II transcription factor activity, sequence-specific DNA binding)//GO:0000979(RNA polymerase II core promoter sequence-specific DNA binding)//GO:0000978(RNA polymerase II core promoter proximal regio…	GO:0040036(regulation of fibroblast growth factor receptor signaling pathway)//GO:0010628(positive regulation of gene expression)//GO:0002063(chondrocyte development)//GO:0030217(T cell differentiation)//GO:0030097(hemopoiesis)//GO:0032332(positive regulation of chondrocyte differentiation)//GO:0030182(neuron differentiation)//GO:0045893(positive regulation of transcription, DNA-templated)//GO:00…
chr17	91522181	91522840	diffreps_peak_540447	11.0939	659	NM_001107369	Mastl	4.67236	8.05614e-12	1.0804e-08	up	307169	-	RGD:1309186	microtubule associated serine/threonine kinase-like		GO:0005634(nucleus)//GO:0005575(cellular_component)//GO:0032154(cleavage furrow)//GO:0005813(centrosome)//GO:0005654(nucleoplasm)	GO:0005524(ATP binding)//GO:0003674(molecular_function)//GO:0016301(kinase activity)//GO:0004674(protein serine/threonine kinase activity)	GO:0007067(mitotic nuclear division)//GO:0000086(G2/M transition of mitotic cell cycle)//GO:0007147(female meiosis II)//GO:0034048(negative regulation of protein phosphatase type 2A activity)//GO:0008150(biological_process)//GO:0051441(positive regulation of ubiquitin-protein ligase activity involved in meiotic cell cycle)//GO:0035556(intracellular signal transduction)//GO:0018105(peptidyl-serine…
chr2	258931032	258931191	diffreps_peak_741705	9.43627	159	ENSRNOT00000034565	Cenpe	3.18972	3.66213e-10	1.91152e-07	up	362044	-	RGD:1307115|Ensembl:ENSRNOG00000009339	centromere protein E		GO:0000779(condensed chromosome, centromeric region)//GO:0005871(kinesin complex)//GO:0005634(nucleus)//GO:0005874(microtubule)//GO:1990023(mitotic spindle midzone)//GO:0016020(membrane)//GO:0000776(kinetochore)//GO:0005694(chromosome)//GO:0030496(midbody)//GO:0015630(microtubule cytoskeleton)//GO:0000940(condensed chromosome outer kinetochore)//GO:0000778(condensed nuclear chromosome kinetochore…	GO:0003777(microtubule motor activity)//GO:0005524(ATP binding)//GO:0019901(protein kinase binding)//GO:0016887(ATPase activity)//GO:0008017(microtubule binding)//GO:0043515(kinetochore binding)	GO:0007080(mitotic metaphase plate congression)//GO:0030071(regulation of mitotic metaphase/anaphase transition)//GO:0051315(attachment of mitotic spindle microtubules to kinetochore)//GO:0007018(microtubule-based movement)//GO:0008608(attachment of spindle microtubules to kinetochore)//GO:0045184(establishment of protein localization)//GO:0000278(mitotic cell cycle)//GO:0007094(mitotic spindle a…
chr1	212989991	212990160	diffreps_peak_106917	7.15681	169	ENSRNOT00000024974	Adam12	5.08258	6.96935e-08	9.95955e-06	up	679837	-	RGD:1583652|Ensembl:ENSRNOG00000018384	ADAM metallopeptidase domain 12		GO:0005654(nucleoplasm)//GO:0005886(plasma membrane)//GO:0005575(cellular_component)//GO:0005739(mitochondrion)//GO:0016021(integral component of membrane)	GO:0017124(SH3 domain binding)//GO:0003674(molecular_function)//GO:0008270(zinc ion binding)//GO:0004222(metalloendopeptidase activity)	GO:0006508(proteolysis)//GO:0008150(biological_process)
chr4	179543508	179543620	diffreps_peak_933298	7.94564	112	NM_212512	Slc4a5	11.9665	1.13334e-08	2.67425e-06	up	297386	NBC4	RGD:1303009|Ensembl:ENSRNOG00000010378	solute carrier family 4 member 5	rno04976(Bile secretion)	GO:0016323(basolateral plasma membrane)//GO:0016021(integral component of membrane)//GO:0005887(integral component of plasma membrane)	GO:0015301(anion:anion antiporter activity)//GO:0005452(inorganic anion exchanger activity)	GO:0015701(bicarbonate transport)//GO:0003014(renal system process)//GO:0006885(regulation of pH)//GO:0048311(mitochondrion distribution)//GO:0051453(regulation of intracellular pH)//GO:0003073(regulation of systemic arterial blood pressure)//GO:0098656(anion transmembrane transport)//GO:0006820(anion transport)//GO:0060041(retina development in camera-type eye)//GO:0010468(regulation of gene exp…
chr1	224969521	224969658	diffreps_peak_112074	11.3095	137	NM_171992	Ccnd1	3.74121	4.90356e-12	7.88921e-09	up	58919	-	RGD:68384|Ensembl:ENSRNOG00000020918	cyclin D1	rno04068(FoxO signaling pathway)//rno04110(Cell cycle)//rno04115(p53 signaling pathway)//rno04151(PI3K-Akt signaling pathway)//rno04152(AMPK signaling pathway)//rno04310(Wnt signaling pathway)//rno04390(Hippo signaling pathway)//rno04510(Focal adhesion)//rno04630(Jak-STAT signaling pathway)//rno04917(Prolactin signaling pathway)//rno04919(Thyroid hormone signaling pathway)//rno04921(Oxytocin sign…	GO:0005923(bicellular tight junction)//GO:0000307(cyclin-dependent protein kinase holoenzyme complex)//GO:0016020(membrane)//GO:0017053(transcriptional repressor complex)//GO:0005622(intracellular)//GO:0005654(nucleoplasm)//GO:0005634(nucleus)//GO:0005737(cytoplasm)	GO:0008134(transcription factor binding)//GO:0016538(cyclin-dependent protein serine/threonine kinase regulator activity)//GO:0042826(histone deacetylase binding)//GO:0032403(protein complex binding)//GO:0004672(protein kinase activity)//GO:0019899(enzyme binding)//GO:0019901(protein kinase binding)//GO:0016301(kinase activity)//GO:0003714(transcription corepressor activity)//GO:0070064(proline-r…	GO:0071157(negative regulation of cell cycle arrest)//GO:0051301(cell division)//GO:0032026(response to magnesium ion)//GO:0006351(transcription, DNA-templated)//GO:0045737(positive regulation of cyclin-dependent protein serine/threonine kinase activity)//GO:0000122(negative regulation of transcription from RNA polymerase II promoter)//GO:0051412(response to corticosterone)//GO:0033598(mammary gl…
chr8	76302495	76302582	diffreps_peak_1240784	5.16523	87	NM_173101	Myo1e	2.20287	6.83548e-06	0.000435932	up	25484	MYR5|Myr3	RGD:3144|Ensembl:ENSRNOG00000061928	myosin IE		GO:0070062(extracellular exosome)//GO:0005903(brush border)//GO:0043234(protein complex)//GO:0005856(cytoskeleton)//GO:0005912(adherens junction)//GO:0005737(cytoplasm)//GO:0045334(clathrin-coated endocytic vesicle)//GO:0016459(myosin complex)//GO:0005911(cell-cell junction)	GO:0042623(ATPase activity, coupled)//GO:0032403(protein complex binding)//GO:0005524(ATP binding)//GO:0035091(phosphatidylinositol binding)//GO:0005516(calmodulin binding)//GO:0003774(motor activity)//GO:0051015(actin filament binding)	GO:0006897(endocytosis)//GO:0006807(nitrogen compound metabolic process)//GO:0048008(platelet-derived growth factor receptor signaling pathway)//GO:0032836(glomerular basement membrane development)//GO:0001701(in utero embryonic development)//GO:0030097(hemopoiesis)//GO:0035166(post-embryonic hemopoiesis)//GO:0072015(glomerular visceral epithelial cell development)//GO:0001822(kidney development)…
chr15	15885707	15885881	diffreps_peak_403561	6.8297	174	NM_058211	Slc4a7	3.6322	1.48014e-07	1.79215e-05	up	117955	NBC3|NBCn1	RGD:621208|Ensembl:ENSRNOG00000005957	solute carrier family 4 member 7		GO:0045202(synapse)//GO:0005886(plasma membrane)//GO:0005887(integral component of plasma membrane)//GO:0032420(stereocilium)//GO:0016021(integral component of membrane)//GO:0016323(basolateral plasma membrane)//GO:0005737(cytoplasm)//GO:0031410(cytoplasmic vesicle)//GO:0016324(apical plasma membrane)	GO:0008509(anion transmembrane transporter activity)//GO:0005452(inorganic anion exchanger activity)//GO:0015293(symporter activity)	GO:0046666(retinal cell programmed cell death)//GO:0015701(bicarbonate transport)//GO:0060219(camera-type eye photoreceptor cell differentiation)//GO:0051453(regulation of intracellular pH)//GO:0098656(anion transmembrane transport)//GO:0061299(retina vasculature morphogenesis in camera-type eye)//GO:0060117(auditory receptor cell development)//GO:0007601(visual perception)//GO:0006814(sodium ion…
chr1	287596480	287596656	diffreps_peak_148916	8.49774	176	NM_001079705	Shtn1	2.00887	3.17876e-09	1.04031e-06	up	292139	RGD1311558|Shootin1	RGD:1311558|Ensembl:ENSRNOG00000018350	shootin 1		GO:0044295(axonal growth cone)//GO:0005874(microtubule)//GO:0030027(lamellipodium)//GO:0048471(perinuclear region of cytoplasm)//GO:0030424(axon)//GO:0030175(filopodium)//GO:0005829(cytosol)//GO:0005875(microtubule associated complex)//GO:0043204(perikaryon)//GO:0015630(microtubule cytoskeleton)//GO:0031252(cell leading edge)//GO:0030426(growth cone)	GO:0050839(cell adhesion molecule binding)//GO:0005515(protein binding)//GO:0019894(kinesin binding)//GO:0051015(actin filament binding)	GO:0007409(axonogenesis)//GO:0061163(endoplasmic reticulum polarization)//GO:0038007(netrin-activated signaling pathway)//GO:0048812(neuron projection morphogenesis)//GO:0060327(cytoplasmic actin-based contraction involved in cell motility)//GO:2001222(regulation of neuron migration)//GO:0007265(Ras protein signal transduction)//GO:2001224(positive regulation of neuron migration)//GO:0032488(Cdc4…
chr3	111868002	111868100	diffreps_peak_837073	7.29383	98	NM_001168524	Arhgap11a	4.84844	5.08353e-08	7.85641e-06	up	296060	RGD1309107	RGD:1309107|Ensembl:ENSRNOG00000008115	Rho GTPase activating protein 11A				GO:0007165(signal transduction)
chr2	270677813	270678360	diffreps_peak_748167	7.69991	547	ENSRNOT00000020656	Lpar3	5.35904	1.99569e-08	4.01393e-06	up	66025	Edg7	RGD:620565|Ensembl:ENSRNOG00000015260	lysophosphatidic acid receptor 3	rno04015(Rap1 signaling pathway)//rno04072(Phospholipase D signaling pathway)//rno04080(Neuroactive ligand-receptor interaction)//rno04151(PI3K-Akt signaling pathway)//rno05200(Pathways in cancer)	GO:0005886(plasma membrane)//GO:0030424(axon)//GO:0016021(integral component of membrane)	GO:0001965(G-protein alpha-subunit binding)//GO:0070915(lysophosphatidic acid receptor activity)//GO:0005543(phospholipid binding)	GO:0048672(positive regulation of collateral sprouting)//GO:0051928(positive regulation of calcium ion transport)//GO:0000187(activation of MAPK activity)//GO:0051482(positive regulation of cytosolic calcium ion concentration involved in phospholipase C-activating G-protein coupled signaling pathway)//GO:0043410(positive regulation of MAPK cascade)//GO:0032060(bleb assembly)//GO:0007186(G-protein…
chr13	42603225	42603342	diffreps_peak_299010	7.48029	117	NM_001024997	Ccdc93	2.14104	3.30909e-08	5.7753e-06	up	304743	-	RGD:1560504|Ensembl:ENSRNOG00000002514	coiled-coil domain containing 93		GO:0005769(early endosome)		GO:0015031(protein transport)//GO:0006893(Golgi to plasma membrane transport)
chr8	33917951	33918520	diffreps_peak_1216626	9.83152	569	NM_012555	Ets1	2.47616	1.47396e-10	9.26367e-08	up	24356	Ets-1|Etsoncb|Tpl1	RGD:2583|Ensembl:ENSRNOG00000008941	ETS proto-oncogene 1, transcription factor	rno04014(Ras signaling pathway)//rno04320(Dorso-ventral axis formation)//rno05166(HTLV-I infection)//rno05211(Renal cell carcinoma)	GO:0005654(nucleoplasm)//GO:0005667(transcription factor complex)//GO:0005634(nucleus)//GO:0005737(cytoplasm)	GO:0035035(histone acetyltransferase binding)//GO:0003700(transcription factor activity, sequence-specific DNA binding)//GO:0000981(RNA polymerase II transcription factor activity, sequence-specific DNA binding)//GO:0042802(identical protein binding)//GO:0000982(transcription factor activity, RNA polymerase II core promoter proximal region sequence-specific binding)//GO:0043565(sequence-specific …	GO:0045765(regulation of angiogenesis)//GO:0070301(cellular response to hydrogen peroxide)//GO:0009611(response to wounding)//GO:0030154(cell differentiation)//GO:0045786(negative regulation of cell cycle)//GO:0045893(positive regulation of transcription, DNA-templated)//GO:0002376(immune system process)//GO:0045766(positive regulation of angiogenesis)//GO:0050728(negative regulation of inflammat…
chr12	18080073	18080213	diffreps_peak_271016	12.6065	140	NM_001107124	Ttyh3	5.47241	2.47462e-13	1.89822e-09	up	304315	-	RGD:1309549|Ensembl:ENSRNOG00000055583	tweety family member 3		GO:0034707(chloride channel complex)//GO:0005886(plasma membrane)//GO:0070062(extracellular exosome)	GO:0005229(intracellular calcium activated chloride channel activity)//GO:0005254(chloride channel activity)	GO:1902476(chloride transmembrane transport)//GO:0006821(chloride transport)
chr1	105968782	105968936	diffreps_peak_55826	6.03337	154	NM_138529	Nav2	2.8812	9.26045e-07	8.16515e-05	up	171563	Rainb1	RGD:619778|Ensembl:ENSRNOG00000014530	neuron navigator 2		GO:0005578(proteinaceous extracellular matrix)//GO:0005654(nucleoplasm)//GO:0005614(interstitial matrix)	GO:0008201(heparin binding)	GO:0021554(optic nerve development)//GO:0003025(regulation of systemic arterial blood pressure by baroreceptor feedback)//GO:0007626(locomotory behavior)//GO:0021563(glossopharyngeal nerve development)//GO:0007608(sensory perception of smell)//GO:0007399(nervous system development)//GO:0007605(sensory perception of sound)//GO:0021564(vagus nerve development)
chr20	22694920	22694996	diffreps_peak_762891	7.63068	76	NM_019296	Cdk1	8.29333	2.34059e-08	4.50036e-06	up	54237	Cdc2|Cdc2a	RGD:2319|Ensembl:ENSRNOG00000000632	cyclin-dependent kinase 1	rno04110(Cell cycle)//rno04114(Oocyte meiosis)//rno04115(p53 signaling pathway)//rno04540(Gap junction)//rno04914(Progesterone-mediated oocyte maturation)//rno05168(Herpes simplex infection)//rno05169(Epstein-Barr virus infection)//rno05203(Viral carcinogenesis)	GO:0070062(extracellular exosome)//GO:0016020(membrane)//GO:0030496(midbody)//GO:0005813(centrosome)//GO:0000784(nuclear chromosome, telomeric region)//GO:0005739(mitochondrion)//GO:0005876(spindle microtubule)//GO:0005634(nucleus)//GO:0005737(cytoplasm)//GO:0072686(mitotic spindle)	GO:0004674(protein serine/threonine kinase activity)//GO:0004672(protein kinase activity)//GO:0035173(histone kinase activity)//GO:0004693(cyclin-dependent protein serine/threonine kinase activity)//GO:0003682(chromatin binding)//GO:0008353(RNA polymerase II carboxy-terminal domain kinase activity)//GO:0030544(Hsp70 protein binding)//GO:0005524(ATP binding)//GO:0016301(kinase activity)//GO:003033…	GO:0033160(positive regulation of protein import into nucleus, translocation)//GO:0090166(Golgi disassembly)//GO:0070301(cellular response to hydrogen peroxide)//GO:0060045(positive regulation of cardiac muscle cell proliferation)//GO:0043066(negative regulation of apoptotic process)//GO:0018107(peptidyl-threonine phosphorylation)//GO:0006461(protein complex assembly)//GO:0046686(response to cadm…
chr1	229103821	229104340	diffreps_peak_114205	6.63332	519	ENSRNOT00000034159	Ccdc88b	4.203	2.32638e-07	2.58746e-05	up	293698	RGD1311475	RGD:1311475|Ensembl:ENSRNOG00000024931	coiled-coil domain containing 88B		GO:0016020(membrane)		GO:0050870(positive regulation of T cell activation)//GO:0001819(positive regulation of cytokine production)//GO:0042102(positive regulation of T cell proliferation)//GO:0042832(defense response to protozoan)
chr3	125118861	125119313	diffreps_peak_845010	5.50034	452	ENSRNOT00000055975	Atp8b4	2.09217	3.15978e-06	0.000230122	up	311396	-	RGD:1306712|Ensembl:ENSRNOG00000031598	ATPase phospholipid transporting 8B4 (putative)		GO:0005886(plasma membrane)//GO:0005794(Golgi apparatus)//GO:0016021(integral component of membrane)	GO:0005524(ATP binding)//GO:0000287(magnesium ion binding)//GO:0004012(phospholipid-translocating ATPase activity)	GO:0045332(phospholipid translocation)
chr5	10824161	10824591	diffreps_peak_975023	9.07329	430	NM_001107898	Slco5a1	19.1761	8.44711e-10	3.70893e-07	up	312907	-	RGD:1307132|Ensembl:ENSRNOG00000008966	solute carrier organic anion transporter family, member 5A1		GO:0005887(integral component of plasma membrane)	GO:0015347(sodium-independent organic anion transmembrane transporter activity)	GO:0043252(sodium-independent organic anion transport)
chr18	70108977	70108993	diffreps_peak_579970	5.08953	16	NM_201415	Rpl17	3.14082	8.13712e-06	0.000505491	up	291434	ASI|rpL23	RGD:1303019|Ensembl:ENSRNOG00000018680	ribosomal protein L17	rno03010(Ribosome)	GO:0005844(polysome)//GO:0005634(nucleus)//GO:0031672(A band)//GO:0015934(large ribosomal subunit)//GO:0022625(cytosolic large ribosomal subunit)	GO:0044822(poly(A) RNA binding)//GO:0003735(structural constituent of ribosome)//GO:0003674(molecular_function)//GO:0070180(large ribosomal subunit rRNA binding)	GO:0006412(translation)//GO:1900087(positive regulation of G1/S transition of mitotic cell cycle)//GO:1990928(response to amino acid starvation)//GO:0034198(cellular response to amino acid starvation)
chr10	57482463	57482607	diffreps_peak_180589	7.11245	144	NM_001145755	Nlrp1a	2.60222	7.71876e-08	1.07838e-05	up	360557	Nalp1|Nlrp1	RGD:1310963|Ensembl:ENSRNOG00000023143	NLR family, pyrin domain containing 1A	rno04621(NOD-like receptor signaling pathway)	GO:0043234(protein complex)//GO:0072558(NLRP1 inflammasome complex)//GO:0005634(nucleus)//GO:0043025(neuronal cell body)	GO:0005524(ATP binding)//GO:0019899(enzyme binding)//GO:0005515(protein binding)//GO:0019904(protein domain specific binding)//GO:0097110(scaffold protein binding)	GO:0097300(programmed necrotic cell death)//GO:0051402(neuron apoptotic process)//GO:0032495(response to muramyl dipeptide)//GO:0050718(positive regulation of interleukin-1 beta secretion)//GO:0006919(activation of cysteine-type endopeptidase activity involved in apoptotic process)//GO:0042981(regulation of apoptotic process)//GO:0042742(defense response to bacterium)
chr1	79432908	79433040	diffreps_peak_43823	10.9496	132	NM_001003710	C5ar2	4.16878	1.123e-11	1.35756e-08	up	445269	C5L2|Gpr77	RGD:1303027|Ensembl:ENSRNOG00000049028	complement component 5a receptor 2		GO:0016021(integral component of membrane)//GO:0009925(basal plasma membrane)//GO:0045177(apical part of cell)	GO:0004944(C5a anaphylatoxin receptor activity)//GO:0004930(G-protein coupled receptor activity)	GO:2000482(regulation of interleukin-8 secretion)//GO:1900165(negative regulation of interleukin-6 secretion)//GO:0007186(G-protein coupled receptor signaling pathway)//GO:0090024(negative regulation of neutrophil chemotaxis)//GO:0006954(inflammatory response)//GO:0032720(negative regulation of tumor necrosis factor production)//GO:0070374(positive regulation of ERK1 and ERK2 cascade)//GO:0050679…
chr5	117958821	117959200	diffreps_peak_1023499	6.53222	379	NM_021835	Jun	2.43323	2.93613e-07	3.12631e-05	up	24516	-	RGD:2943|Ensembl:ENSRNOG00000026293	Jun proto-oncogene, AP-1 transcription factor subunit	rno04010(MAPK signaling pathway)//rno04012(ErbB signaling pathway)//rno04024(cAMP signaling pathway)//rno04310(Wnt signaling pathway)//rno04380(Osteoclast differentiation)//rno04510(Focal adhesion)//rno04620(Toll-like receptor signaling pathway)//rno04660(T cell receptor signaling pathway)//rno04662(B cell receptor signaling pathway)//rno04668(TNF signaling pathway)//rno04722(Neurotrophin signali…	GO:0000790(nuclear chromatin)//GO:0017053(transcriptional repressor complex)//GO:0005719(nuclear euchromatin)//GO:0005829(cytosol)//GO:0005667(transcription factor complex)//GO:0005654(nucleoplasm)//GO:0005634(nucleus)	GO:0003700(transcription factor activity, sequence-specific DNA binding)//GO:0000978(RNA polymerase II core promoter proximal region sequence-specific DNA binding)//GO:0008134(transcription factor binding)//GO:0003705(transcription factor activity, RNA polymerase II distal enhancer sequence-specific binding)//GO:0005096(GTPase activator activity)//GO:0003713(transcription coactivator activity)//G…	GO:0043923(positive regulation by host of viral transcription)//GO:0043066(negative regulation of apoptotic process)//GO:0045893(positive regulation of transcription, DNA-templated)//GO:1902895(positive regulation of pri-miRNA transcription from RNA polymerase II promoter)//GO:0008285(negative regulation of cell proliferation)//GO:0000122(negative regulation of transcription from RNA polymerase I…
chr11	87824538	87824704	diffreps_peak_258377	7.46635	166	NM_001105867	Klhl6	5.62047	3.41704e-08	5.91039e-06	up	287974	-	RGD:1307521|Ensembl:ENSRNOG00000001908	kelch-like family member 6				GO:0002467(germinal center formation)//GO:0050853(B cell receptor signaling pathway)
chr2	217874524	217875052	diffreps_peak_720449	8.50944	528	NM_001315493	Hist2h2aa3	2.08193	3.09427e-09	1.01823e-06	up	365877	H2A.2|Hist2h2aa|Hist2h2aa1	RGD:1307165|Ensembl:ENSRNOG00000052555	histone cluster 2, H2aa3	rno05034(Alcoholism)//rno05322(Systemic lupus erythematosus)	GO:0005634(nucleus)//GO:0000786(nucleosome)//GO:0000790(nuclear chromatin)	GO:0046982(protein heterodimerization activity)//GO:0003677(DNA binding)	GO:0006342(chromatin silencing)
chr13	60140971	60141118	diffreps_peak_307655	6.81509	147	NM_138507	Ptprc	4.1453	1.53079e-07	1.84367e-05	up	24699	CD45|L-CA|Lca|RT7|T200	RGD:3451|Ensembl:ENSRNOG00000000655	protein tyrosine phosphatase, receptor type, C	rno04514(Cell adhesion molecules (CAMs))//rno04660(T cell receptor signaling pathway)//rno04666(Fc gamma R-mediated phagocytosis)//rno05340(Primary immunodeficiency)	GO:0005886(plasma membrane)//GO:0005887(integral component of plasma membrane)//GO:0009898(cytoplasmic side of plasma membrane)//GO:0009986(cell surface)//GO:0016020(membrane)//GO:0071944(cell periphery)//GO:0009897(external side of plasma membrane)//GO:0045121(membrane raft)//GO:0016021(integral component of membrane)//GO:0070062(extracellular exosome)//GO:0005622(intracellular)//GO:0005925(foca…	GO:0019901(protein kinase binding)//GO:0008201(heparin binding)//GO:0043395(heparan sulfate proteoglycan binding)//GO:0005001(transmembrane receptor protein tyrosine phosphatase activity)//GO:0019887(protein kinase regulator activity)//GO:0005515(protein binding)//GO:0004725(protein tyrosine phosphatase activity)	GO:0030890(positive regulation of B cell proliferation)//GO:0046641(positive regulation of alpha-beta T cell proliferation)//GO:2001238(positive regulation of extrinsic apoptotic signaling pathway)//GO:0001915(negative regulation of T cell mediated cytotoxicity)//GO:0042100(B cell proliferation)//GO:0030217(T cell differentiation)//GO:0034113(heterotypic cell-cell adhesion)//GO:0044770(cell cycle…
chr1	74892031	74892180	diffreps_peak_42548	8.05103	149	NM_001076793	Lilra5	3.52261	8.89144e-09	2.2257e-06	up	691533	Lilrc1	RGD:1582781|Ensembl:ENSRNOG00000027808	leukocyte immunoglobulin-like receptor, subfamily A (with TM domain), member 5	rno04380(Osteoclast differentiation)	GO:0009986(cell surface)//GO:0016021(integral component of membrane)//GO:0005615(extracellular space)//GO:0005737(cytoplasm)	GO:0050839(cell adhesion molecule binding)//GO:0008157(protein phosphatase 1 binding)//GO:0042288(MHC class I protein binding)//GO:0023029(MHC class Ib protein binding)//GO:0032396(inhibitory MHC class I receptor activity)	GO:0002774(Fc receptor mediated inhibitory signaling pathway)//GO:0042102(positive regulation of T cell proliferation)//GO:0002666(positive regulation of T cell tolerance induction)//GO:0045591(positive regulation of regulatory T cell differentiation)//GO:0002767(immune response-inhibiting cell surface receptor signaling pathway)//GO:0034113(heterotypic cell-cell adhesion)//GO:0071222(cellular re…
chr2	49549720	49550460	diffreps_peak_638405	7.53796	740	ENSRNOT00000024501	Naip6	3.8699	2.89763e-08	5.25461e-06	up	191568	Birc1|Birc1a|Birc1b|Naip|Naip2	RGD:621281	NLR family, apoptosis inhibitory protein 6	rno04621(NOD-like receptor signaling pathway)//rno05134(Legionellosis)	GO:0070062(extracellular exosome)//GO:0043204(perikaryon)//GO:0043005(neuron projection)//GO:0072557(IPAF inflammasome complex)//GO:0005737(cytoplasm)//GO:0043025(neuronal cell body)	GO:0005524(ATP binding)	GO:0043200(response to amino acid)//GO:0070269(pyroptosis)//GO:0006954(inflammatory response)//GO:0071391(cellular response to estrogen stimulus)//GO:0016045(detection of bacterium)//GO:0048678(response to axon injury)//GO:0043154(negative regulation of cysteine-type endopeptidase activity involved in apoptotic process)//GO:0042742(defense response to bacterium)
chr1	250270137	250270240	diffreps_peak_126063	5.80267	103	NM_001037793	Dock8	3.30577	1.57519e-06	0.000127992	up	499337	-	RGD:1561588|Ensembl:ENSRNOG00000015894	dedicator of cytokinesis 8		GO:0005622(intracellular)//GO:0031252(cell leading edge)//GO:0016020(membrane)	GO:0005085(guanyl-nucleotide exchange factor activity)	GO:0036336(dendritic cell migration)//GO:0061485(memory T cell proliferation)//GO:0001771(immunological synapse formation)//GO:0007264(small GTPase mediated signal transduction)//GO:0043547(positive regulation of GTPase activity)//GO:0070233(negative regulation of T cell apoptotic process)
chr3	78691015	78691120	diffreps_peak_822012	5.97196	105	NM_199093	Serping1	2.50434	1.06669e-06	9.20301e-05	up	295703	-	RGD:735225|Ensembl:ENSRNOG00000007457	serpin family G member 1	rno04610(Complement and coagulation cascades)//rno05133(Pertussis)	GO:0070062(extracellular exosome)//GO:0072562(blood microparticle)//GO:0005615(extracellular space)	GO:0003674(molecular_function)//GO:0004867(serine-type endopeptidase inhibitor activity)//GO:0001848(complement binding)	GO:0001869(negative regulation of complement activation, lectin pathway)//GO:0045087(innate immune response)//GO:0006958(complement activation, classical pathway)//GO:0007596(blood coagulation)//GO:0007568(aging)//GO:0042730(fibrinolysis)//GO:0008150(biological_process)//GO:0010951(negative regulation of endopeptidase activity)
chr5	146700025	146700076	diffreps_peak_1041631	7.05554	51	ENSRNOT00000048293	Cdca8	3.70682	8.79949e-08	1.19602e-05	up	500545	-	RGD:1566306|Ensembl:ENSRNOG00000031431	cell division cycle associated 8		GO:0045171(intercellular bridge)//GO:0043234(protein complex)//GO:0051233(spindle midzone)//GO:0010369(chromocenter)//GO:0030496(midbody)//GO:0032133(chromosome passenger complex)//GO:0005730(nucleolus)//GO:0005634(nucleus)//GO:0000775(chromosome, centromeric region)//GO:0005737(cytoplasm)		GO:0007080(mitotic metaphase plate congression)//GO:0051276(chromosome organization)//GO:0000070(mitotic sister chromatid segregation)//GO:0051301(cell division)
chr3	169529530	169529631	diffreps_peak_868037	7.28028	101	NM_001135718	Prex1	2.01485	5.24472e-08	8.04019e-06	up	311647	RGD1306534	RGD:1306534|Ensembl:ENSRNOG00000006952	phosphatidylinositol-3,4,5-trisphosphate-dependent Rac exchange factor 1	rno04062(Chemokine signaling pathway)	GO:0005886(plasma membrane)//GO:0048471(perinuclear region of cytoplasm)//GO:0043198(dendritic shaft)//GO:0043231(intracellular membrane-bounded organelle)//GO:0030426(growth cone)//GO:0005829(cytosol)//GO:0005737(cytoplasm)	GO:0005089(Rho guanyl-nucleotide exchange factor activity)//GO:0003674(molecular_function)//GO:0005543(phospholipid binding)	GO:0072593(reactive oxygen species metabolic process)//GO:0050773(regulation of dendrite development)//GO:0030833(regulation of actin filament polymerization)//GO:0030217(T cell differentiation)//GO:1900026(positive regulation of substrate adhesion-dependent cell spreading)//GO:0035023(regulation of Rho protein signal transduction)//GO:0035556(intracellular signal transduction)//GO:0043547(positi…
chr2	258942694	258942853	diffreps_peak_741722	7.38573	159	ENSRNOT00000034565	Cenpe	5.38193	4.11407e-08	6.74714e-06	up	362044	-	RGD:1307115|Ensembl:ENSRNOG00000009339	centromere protein E		GO:0000779(condensed chromosome, centromeric region)//GO:0005871(kinesin complex)//GO:0005634(nucleus)//GO:0005874(microtubule)//GO:1990023(mitotic spindle midzone)//GO:0016020(membrane)//GO:0000776(kinetochore)//GO:0005694(chromosome)//GO:0030496(midbody)//GO:0015630(microtubule cytoskeleton)//GO:0000940(condensed chromosome outer kinetochore)//GO:0000778(condensed nuclear chromosome kinetochore…	GO:0003777(microtubule motor activity)//GO:0005524(ATP binding)//GO:0019901(protein kinase binding)//GO:0016887(ATPase activity)//GO:0008017(microtubule binding)//GO:0043515(kinetochore binding)	GO:0007080(mitotic metaphase plate congression)//GO:0030071(regulation of mitotic metaphase/anaphase transition)//GO:0051315(attachment of mitotic spindle microtubules to kinetochore)//GO:0007018(microtubule-based movement)//GO:0008608(attachment of spindle microtubules to kinetochore)//GO:0045184(establishment of protein localization)//GO:0000278(mitotic cell cycle)//GO:0007094(mitotic spindle a…
chr3	126601621	126601842	diffreps_peak_846085	7.12253	221	NM_171988	Bcl2l11	3.38723	7.54179e-08	1.05823e-05	up	64547	Bim|BimL	RGD:628774|Ensembl:ENSRNOG00000016551	BCL2 like 11	rno04068(FoxO signaling pathway)//rno04151(PI3K-Akt signaling pathway)//rno04932(Non-alcoholic fatty liver disease (NAFLD))//rno05206(MicroRNAs in cancer)	GO:0005874(microtubule)//GO:0097141(BIM-BCL-2 complex)//GO:0005829(cytosol)//GO:0019898(extrinsic component of membrane)//GO:0043231(intracellular membrane-bounded organelle)//GO:0005739(mitochondrion)//GO:0097140(BIM-BCL-xl complex)//GO:0005737(cytoplasm)//GO:0005868(cytoplasmic dynein complex)	GO:0008017(microtubule binding)//GO:0045502(dynein binding)//GO:0005515(protein binding)	GO:0008584(male gonad development)//GO:0001783(B cell apoptotic process)//GO:0010942(positive regulation of cell death)//GO:0070242(thymocyte apoptotic process)//GO:0007283(spermatogenesis)//GO:0001776(leukocyte homeostasis)//GO:0035148(tube formation)//GO:2001244(positive regulation of intrinsic apoptotic signaling pathway)//GO:0001822(kidney development)//GO:0060139(positive regulation of apopt…
chr8	62868021	62868157	diffreps_peak_1231419	6.94864	136	NM_001012125	Loxl1	3.26447	1.12554e-07	1.44863e-05	up	315714	-	RGD:1308752|Ensembl:ENSRNOG00000008680	lysyl oxidase-like 1		GO:0005578(proteinaceous extracellular matrix)//GO:0005604(basement membrane)//GO:0001669(acrosomal vesicle)//GO:0005737(cytoplasm)//GO:0031012(extracellular matrix)	GO:0005507(copper ion binding)//GO:0003674(molecular_function)//GO:0016641(oxidoreductase activity, acting on the CH-NH2 group of donors, oxygen as acceptor)	GO:0055114(oxidation-reduction process)//GO:0035904(aorta development)//GO:0032496(response to lipopolysaccharide)
chr3	107390681	107390995	diffreps_peak_834840	6.24721	314	ENSRNOT00000073636	Bdnf	8.94366	5.65963e-07	5.38502e-05	up	24225	-	RGD:2202|Ensembl:ENSRNOG00000047466	brain-derived neurotrophic factor	rno04010(MAPK signaling pathway)//rno04024(cAMP signaling pathway)//rno04722(Neurotrophin signaling pathway)//rno05016(Huntington's disease)//rno05030(Cocaine addiction)//rno05034(Alcoholism)	GO:0098794(postsynapse)//GO:0005576(extracellular region)//GO:0043204(perikaryon)//GO:0030425(dendrite)//GO:0048471(perinuclear region of cytoplasm)//GO:0030424(axon)//GO:0043195(terminal bouton)//GO:0008021(synaptic vesicle)//GO:0016023(cytoplasmic, membrane-bounded vesicle)//GO:0030061(mitochondrial crista)//GO:0043025(neuronal cell body)//GO:0005615(extracellular space)//GO:0005737(cytoplasm)/…	GO:0008083(growth factor activity)//GO:0005169(neurotrophin TRKB receptor binding)	GO:0048172(regulation of short-term neuronal synaptic plasticity)//GO:0031099(regeneration)//GO:0007169(transmembrane receptor protein tyrosine kinase signaling pathway)//GO:0043066(negative regulation of apoptotic process)//GO:0071874(cellular response to norepinephrine stimulus)//GO:0045666(positive regulation of neuron differentiation)//GO:0060079(excitatory postsynaptic potential)//GO:0060080…
chr13	60152956	60153000	diffreps_peak_307667	6.7173	44	NM_138507	Ptprc	4.89567	1.91736e-07	2.20929e-05	up	24699	CD45|L-CA|Lca|RT7|T200	RGD:3451|Ensembl:ENSRNOG00000000655	protein tyrosine phosphatase, receptor type, C	rno04514(Cell adhesion molecules (CAMs))//rno04660(T cell receptor signaling pathway)//rno04666(Fc gamma R-mediated phagocytosis)//rno05340(Primary immunodeficiency)	GO:0005886(plasma membrane)//GO:0005887(integral component of plasma membrane)//GO:0009898(cytoplasmic side of plasma membrane)//GO:0009986(cell surface)//GO:0016020(membrane)//GO:0071944(cell periphery)//GO:0009897(external side of plasma membrane)//GO:0045121(membrane raft)//GO:0016021(integral component of membrane)//GO:0070062(extracellular exosome)//GO:0005622(intracellular)//GO:0005925(foca…	GO:0019901(protein kinase binding)//GO:0008201(heparin binding)//GO:0043395(heparan sulfate proteoglycan binding)//GO:0005001(transmembrane receptor protein tyrosine phosphatase activity)//GO:0019887(protein kinase regulator activity)//GO:0005515(protein binding)//GO:0004725(protein tyrosine phosphatase activity)	GO:0030890(positive regulation of B cell proliferation)//GO:0046641(positive regulation of alpha-beta T cell proliferation)//GO:2001238(positive regulation of extrinsic apoptotic signaling pathway)//GO:0001915(negative regulation of T cell mediated cytotoxicity)//GO:0042100(B cell proliferation)//GO:0030217(T cell differentiation)//GO:0034113(heterotypic cell-cell adhesion)//GO:0044770(cell cycle…
chr7	67105102	67105309	diffreps_peak_1161452	8.12905	207	ENSRNOT00000066381	Ppm1h	2.2426	7.42939e-09	1.97127e-06	up	314897	-	RGD:1309528|Ensembl:ENSRNOG00000004314	protein phosphatase, Mg2+/Mn2+ dependent, 1H		GO:0005634(nucleus)//GO:0005737(cytoplasm)	GO:0004722(protein serine/threonine phosphatase activity)//GO:0004721(phosphoprotein phosphatase activity)	GO:0006470(protein dephosphorylation)
chr4	183891088	183891522	diffreps_peak_937199	6.76862	434	NM_001109247	Arhgap25	4.65533	1.70364e-07	2.00978e-05	up	500246	RGD1562105	RGD:1562105|Ensembl:ENSRNOG00000009347	Rho GTPase activating protein 25			GO:0005096(GTPase activator activity)	GO:0043547(positive regulation of GTPase activity)//GO:0007165(signal transduction)
chr7	63281990	63282086	diffreps_peak_1159299	12.0156	96	NM_001130583	Parvg	14.6783	9.64807e-13	3.04252e-09	up	689069	-	RGD:1597417|Ensembl:ENSRNOG00000052064	parvin, gamma	rno04510(Focal adhesion)		GO:0003779(actin binding)	GO:0007155(cell adhesion)//GO:0031532(actin cytoskeleton reorganization)
chr16	75715343	75715383	diffreps_peak_486427	5.37168	40	ENSRNOT00000043384	Mcph1	3.65611	4.2493e-06	0.00029611	up	306594	RGD1560642	RGD:1560642|Ensembl:ENSRNOG00000028586	microcephalin 1		GO:0005623(cell)//GO:0005575(cellular_component)	GO:0003674(molecular_function)//GO:0042802(identical protein binding)	GO:0071539(protein localization to centrosome)//GO:0000132(establishment of mitotic spindle orientation)//GO:0008150(biological_process)//GO:0021987(cerebral cortex development)//GO:0060348(bone development)//GO:0050727(regulation of inflammatory response)//GO:0060623(regulation of chromosome condensation)//GO:0043549(regulation of kinase activity)//GO:0097150(neuronal stem cell population mainte…
chr16	49834759	49835160	diffreps_peak_475575	6.71185	401	NM_001135600	Cyp4v3	2.02821	1.94153e-07	2.2312e-05	up	266761	Cyp4v2	RGD:708530|Ensembl:ENSRNOG00000042426	cytochrome P450, family 4, subfamily v, polypeptide 3		GO:0016021(integral component of membrane)//GO:0005789(endoplasmic reticulum membrane)	GO:0004497(monooxygenase activity)//GO:0005506(iron ion binding)//GO:0016705(oxidoreductase activity, acting on paired donors, with incorporation or reduction of molecular oxygen)//GO:0020037(heme binding)	GO:0010430(fatty acid omega-oxidation)
chr13	112796695	112796981	diffreps_peak_336292	8.77282	286	NM_001100827	Cenpf	4.48632	1.68726e-09	6.38575e-07	up	257649	Lek1	RGD:628667|Ensembl:ENSRNOG00000003388	centromere protein F		GO:0097539(ciliary transition fiber)//GO:0000940(condensed chromosome outer kinetochore)//GO:0045120(pronucleus)//GO:0005930(axoneme)//GO:0005635(nuclear envelope)//GO:0016363(nuclear matrix)//GO:0000776(kinetochore)//GO:0030496(midbody)//GO:0005813(centrosome)//GO:0005819(spindle)//GO:0005654(nucleoplasm)//GO:0005634(nucleus)//GO:0036064(ciliary basal body)//GO:0000775(chromosome, centromeric re…	GO:0045502(dynein binding)//GO:0008134(transcription factor binding)//GO:0008022(protein C-terminus binding)//GO:0042803(protein homodimerization activity)	GO:0010389(regulation of G2/M transition of mitotic cell cycle)//GO:0051310(metaphase plate congression)//GO:0045892(negative regulation of transcription, DNA-templated)//GO:0000278(mitotic cell cycle)//GO:0021591(ventricular system development)//GO:0016202(regulation of striated muscle tissue development)//GO:0001822(kidney development)//GO:0015031(protein transport)//GO:0007059(chromosome segre…
chrX	3226548	3226986	diffreps_peak_1336741	8.00831	438	NM_001108242	Slc9a7	12.8951	9.81041e-09	2.4036e-06	up	317170	Nhe7	RGD:1561385|Ensembl:ENSRNOG00000004150	solute carrier family 9 member A7		GO:0016021(integral component of membrane)//GO:0055038(recycling endosome membrane)//GO:0005802(trans-Golgi network)	GO:0015385(sodium:proton antiporter activity)//GO:0015386(potassium:proton antiporter activity)//GO:0015299(solute:proton antiporter activity)	GO:1902600(hydrogen ion transmembrane transport)//GO:0006885(regulation of pH)
chr6	32064461	32065740	diffreps_peak_1068991	8.45091	1279	NM_001309432	Nlrc4	2.36227	3.54068e-09	1.13064e-06	up	298784	Card12|Ipaf	RGD:1309831|Ensembl:ENSRNOG00000005810	NLR family, CARD domain containing 4	rno04621(NOD-like receptor signaling pathway)//rno05132(Salmonella infection)//rno05134(Legionellosis)	GO:0005634(nucleus)//GO:0005876(spindle microtubule)//GO:0072557(IPAF inflammasome complex)//GO:0005829(cytosol)	GO:0005524(ATP binding)//GO:0004842(ubiquitin-protein transferase activity)//GO:0042803(protein homodimerization activity)//GO:0042802(identical protein binding)//GO:0004869(cysteine-type endopeptidase inhibitor activity)	GO:1990001(inhibition of cysteine-type endopeptidase activity involved in apoptotic process)//GO:0051260(protein homooligomerization)//GO:0090307(mitotic spindle assembly)//GO:0045087(innate immune response)//GO:0070269(pyroptosis)//GO:0043065(positive regulation of apoptotic process)//GO:0043281(regulation of cysteine-type endopeptidase activity involved in apoptotic process)//GO:0016567(protein…
chr17	68204079	68204168	diffreps_peak_526331	5.49433	89	NM_001108418	Heatr1	10.3	3.20385e-06	0.000232842	up	361262	RGD1564769	RGD:1564769|Ensembl:ENSRNOG00000047594	HEAT repeat containing 1	rno03008(Ribosome biogenesis in eukaryotes)	GO:0034455(t-UTP complex)//GO:0005575(cellular_component)//GO:0030686(90S preribosome)//GO:0005739(mitochondrion)//GO:0016020(membrane)//GO:0032040(small-subunit processome)	GO:0044822(poly(A) RNA binding)//GO:0003674(molecular_function)//GO:0030515(snoRNA binding)	GO:0045943(positive regulation of transcription from RNA polymerase I promoter)//GO:0000462(maturation of SSU-rRNA from tricistronic rRNA transcript (SSU-rRNA, 5.8S rRNA, LSU-rRNA))//GO:0008150(biological_process)
chr9	45997881	45998057	diffreps_peak_1293392	8.02758	176	ENSRNOT00000018684	Rnf149	5.31621	9.38476e-09	2.32158e-06	up	363222	-	RGD:1308460|Ensembl:ENSRNOG00000013946	ring finger protein 149		GO:0016020(membrane)//GO:0016021(integral component of membrane)//GO:0070062(extracellular exosome)	GO:0008270(zinc ion binding)//GO:0061630(ubiquitin protein ligase activity)	GO:0031647(regulation of protein stability)//GO:0043409(negative regulation of MAPK cascade)//GO:0016567(protein ubiquitination)//GO:0035690(cellular response to drug)
chr10	48208694	48210277	diffreps_peak_175830	6.57376	1583	NM_001039017	Specc1	2.23856	2.66831e-07	2.8982e-05	up	303208	Cytsb|RGD1309718	RGD:1309718|Ensembl:ENSRNOG00000002903	sperm antigen with calponin homology and coiled-coil domains 1
chr4	221514601	221514722	diffreps_peak_958823	6.49931	121	NM_012488	A2m	6.07463	3.16729e-07	3.33058e-05	up	24153	A2MAC1|A2m1|A2maa|A2mb|Mam	RGD:2004|Ensembl:ENSRNOG00000028896	alpha-2-macroglobulin	rno04610(Complement and coagulation cascades)	GO:0070062(extracellular exosome)//GO:0072562(blood microparticle)//GO:0005615(extracellular space)	GO:0002020(protease binding)//GO:0048306(calcium-dependent protein binding)//GO:0042803(protein homodimerization activity)//GO:0005102(receptor binding)//GO:0019899(enzyme binding)//GO:0048406(nerve growth factor binding)//GO:0019838(growth factor binding)//GO:0004866(endopeptidase inhibitor activity)//GO:0004867(serine-type endopeptidase inhibitor activity)//GO:0019959(interleukin-8 binding)//GO…	GO:0001869(negative regulation of complement activation, lectin pathway)//GO:0001553(luteinization)//GO:1990402(embryonic liver development)//GO:0051289(protein homotetramerization)//GO:0048863(stem cell differentiation)//GO:0006953(acute-phase response)//GO:0009611(response to wounding)//GO:0034695(response to prostaglandin E)//GO:0002438(acute inflammatory response to antigenic stimulus)//GO:00…
chr4	61491239	61491347	diffreps_peak_908043	12.4638	108	NM_173136	Akr1b8	4.18189	3.43755e-13	1.99725e-09	up	286921	-	RGD:708475|Ensembl:ENSRNOG00000009734	aldo-keto reductase family 1, member B8	rno00040(Pentose and glucuronate interconversions)//rno00051(Fructose and mannose metabolism)//rno00052(Galactose metabolism)//rno00561(Glycerolipid metabolism)//rno01100(Metabolic pathways)			GO:0055114(oxidation-reduction process)
chr1	214947346	214947410	diffreps_peak_108738	11.6795	64	NM_001271366	Mki67	4.01467	2.09157e-12	4.6865e-09	up	291234	-	RGD:1305476|Ensembl:ENSRNOG00000028137	marker of proliferation Ki-67		GO:0016020(membrane)//GO:0005575(cellular_component)//GO:0000793(condensed chromosome)//GO:0005730(nucleolus)//GO:0005634(nucleus)//GO:0000775(chromosome, centromeric region)//GO:0005737(cytoplasm)	GO:0044822(poly(A) RNA binding)//GO:0003674(molecular_function)//GO:0008022(protein C-terminus binding)	GO:0072574(hepatocyte proliferation)//GO:0007126(meiotic nuclear division)//GO:0031100(organ regeneration)//GO:0030212(hyaluronan metabolic process)//GO:0008283(cell proliferation)//GO:0034605(cellular response to heat)//GO:0014070(response to organic cyclic compound)//GO:1990705(cholangiocyte proliferation)//GO:0006259(DNA metabolic process)
chr19	43972881	43972967	diffreps_peak_603522	6.98702	86	NM_001010948	Slc10a7	2.04313	1.03033e-07	1.35193e-05	up	291942	P7	RGD:1564388|Ensembl:ENSRNOG00000011991	solute carrier family 10, member 7		GO:0016021(integral component of membrane)	GO:0015293(symporter activity)	GO:0006814(sodium ion transport)//GO:0055085(transmembrane transport)
chr19	41630690	41630711	diffreps_peak_602139	5.25649	21	ENSRNOT00000036333	AABR06098239.1	16.4651	5.54006e-06	0.000366631	up
chr2	258936255	258936375	diffreps_peak_741711	6.96207	120	ENSRNOT00000034565	Cenpe	3.77571	1.09127e-07	1.41377e-05	up	362044	-	RGD:1307115|Ensembl:ENSRNOG00000009339	centromere protein E		GO:0000779(condensed chromosome, centromeric region)//GO:0005871(kinesin complex)//GO:0005634(nucleus)//GO:0005874(microtubule)//GO:1990023(mitotic spindle midzone)//GO:0016020(membrane)//GO:0000776(kinetochore)//GO:0005694(chromosome)//GO:0030496(midbody)//GO:0015630(microtubule cytoskeleton)//GO:0000940(condensed chromosome outer kinetochore)//GO:0000778(condensed nuclear chromosome kinetochore…	GO:0003777(microtubule motor activity)//GO:0005524(ATP binding)//GO:0019901(protein kinase binding)//GO:0016887(ATPase activity)//GO:0008017(microtubule binding)//GO:0043515(kinetochore binding)	GO:0007080(mitotic metaphase plate congression)//GO:0030071(regulation of mitotic metaphase/anaphase transition)//GO:0051315(attachment of mitotic spindle microtubules to kinetochore)//GO:0007018(microtubule-based movement)//GO:0008608(attachment of spindle microtubules to kinetochore)//GO:0045184(establishment of protein localization)//GO:0000278(mitotic cell cycle)//GO:0007094(mitotic spindle a…
chr12	51542689	51543979	diffreps_peak_285821	5.63796	1290	ENSRNOT00000070961	Myo18b	2.4301	2.30166e-06	0.000176344	up	304551	-	RGD:1594542|Ensembl:ENSRNOG00000048430	myosin XVIIIb		GO:0030018(Z disc)//GO:0005813(centrosome)//GO:0031941(filamentous actin)//GO:0005654(nucleoplasm)//GO:0016461(unconventional myosin complex)//GO:0016459(myosin complex)	GO:0005524(ATP binding)//GO:0003774(motor activity)	GO:0048739(cardiac muscle fiber development)//GO:0001701(in utero embryonic development)//GO:0001570(vasculogenesis)
chr19	70657021	70657360	diffreps_peak_618019	6.22119	339	NM_001109373	Hmg1l1	2.74074	6.00915e-07	5.66716e-05	up	679571	-	RGD:1587112|Ensembl:ENSRNOG00000051482	high-mobility group (nonhistone chromosomal) protein 1-like 1	rno03410(Base excision repair)	GO:0005634(nucleus)//GO:0043005(neuron projection)//GO:0005623(cell)//GO:0005575(cellular_component)//GO:0005769(early endosome)//GO:0005615(extracellular space)	GO:0030295(protein kinase activator activity)//GO:0003674(molecular_function)//GO:0010858(calcium-dependent protein kinase regulator activity)//GO:0005125(cytokine activity)//GO:0003727(single-stranded RNA binding)//GO:0097100(supercoiled DNA binding)//GO:0000405(bubble DNA binding)//GO:0003725(double-stranded RNA binding)//GO:0000400(four-way junction DNA binding)//GO:0008301(DNA binding, bendin…	GO:0002281(macrophage activation involved in immune response)//GO:0034137(positive regulation of toll-like receptor 2 signaling pathway)//GO:0051103(DNA ligation involved in DNA repair)//GO:0034145(positive regulation of toll-like receptor 4 signaling pathway)//GO:0032728(positive regulation of interferon-beta production)//GO:0008150(biological_process)//GO:0050718(positive regulation of interleu…
chr17	31585029	31585286	diffreps_peak_506050	10.6982	257	NM_001014145	Cdyl	2.17706	2.0035e-11	2.04926e-08	up	361237	-	RGD:1549745|Ensembl:ENSRNOG00000032215	chromodomain protein, Y-like		GO:0005654(nucleoplasm)//GO:0005634(nucleus)	GO:0003714(transcription corepressor activity)//GO:0004402(histone acetyltransferase activity)//GO:0035064(methylated histone binding)	GO:0016573(histone acetylation)//GO:0006351(transcription, DNA-templated)//GO:0006355(regulation of transcription, DNA-templated)//GO:1903507(negative regulation of nucleic acid-templated transcription)
chr2	134016506	134016593	diffreps_peak_681143	9.86901	87	NM_001106422	Tnik	9.25201	1.35205e-10	8.65734e-08	up	294917	RGD1561817	RGD:1561817|Ensembl:ENSRNOG00000012422	TRAF2 and NCK interacting kinase		GO:0070062(extracellular exosome)//GO:0005737(cytoplasm)//GO:0005654(nucleoplasm)//GO:0005634(nucleus)//GO:0005856(cytoskeleton)//GO:0016324(apical plasma membrane)	GO:0004672(protein kinase activity)//GO:0005524(ATP binding)//GO:0016301(kinase activity)//GO:0004674(protein serine/threonine kinase activity)//GO:0004702(receptor signaling protein serine/threonine kinase activity)	GO:0007256(activation of JNKK activity)//GO:0007010(cytoskeleton organization)//GO:0031532(actin cytoskeleton reorganization)//GO:0035556(intracellular signal transduction)//GO:0016310(phosphorylation)//GO:0048814(regulation of dendrite morphogenesis)//GO:0006468(protein phosphorylation)//GO:0023014(signal transduction by protein phosphorylation)//GO:0046777(protein autophosphorylation)//GO:00300…
chr3	117392642	117392677	diffreps_peak_839356	7.41015	35	NM_001170594	Casc5	10.3119	3.88909e-08	6.48101e-06	up
chr13	58401864	58403081	diffreps_peak_307028	9.97974	1217	ENSRNOT00000012038	Kif14	3.92809	1.04777e-10	7.10784e-08	up	360849	-	RGD:1310650|Ensembl:ENSRNOG00000037211	kinesin family member 14		GO:0005886(plasma membrane)//GO:0005874(microtubule)//GO:0016020(membrane)//GO:0005871(kinesin complex)//GO:0051233(spindle midzone)//GO:0030496(midbody)	GO:0003777(microtubule motor activity)//GO:0005524(ATP binding)//GO:0030165(PDZ domain binding)//GO:0008574(ATP-dependent microtubule motor activity, plus-end-directed)//GO:0019901(protein kinase binding)//GO:0016887(ATPase activity)//GO:0008017(microtubule binding)//GO:0015631(tubulin binding)	GO:0007080(mitotic metaphase plate congression)//GO:0007019(microtubule depolymerization)//GO:0021987(cerebral cortex development)//GO:0045184(establishment of protein localization)//GO:0043066(negative regulation of apoptotic process)//GO:0043161(proteasome-mediated ubiquitin-dependent protein catabolic process)//GO:1903047(mitotic cell cycle process)//GO:0010389(regulation of G2/M transition of…
chr8	77923035	77923420	diffreps_peak_1242448	10.2614	385	ENSRNOT00000012048	C2cd4b	3.08601	5.47757e-11	4.27713e-08	up	501015	Fam148b|Nlf2	RGD:1591932|Ensembl:ENSRNOG00000009106	C2 calcium-dependent domain containing 4B		GO:0005730(nucleolus)//GO:0005886(plasma membrane)//GO:0005925(focal adhesion)	GO:0005544(calcium-dependent phospholipid binding)//GO:0019905(syntaxin binding)//GO:0005509(calcium ion binding)//GO:0030276(clathrin binding)	GO:0048791(calcium ion-regulated exocytosis of neurotransmitter)//GO:0017158(regulation of calcium ion-dependent exocytosis)//GO:0006906(vesicle fusion)
chr1	220612652	220612688	diffreps_peak_110263	6.68798	36	ENSRNOT00000019808	Nlrp6	94.4	2.05126e-07	2.33286e-05	up	171390	Avr|Nalp6|Navr|Navr/Avr|Non-AVR	RGD:708549|Ensembl:ENSRNOG00000014685	NLR family, pyrin domain containing 6		GO:0031965(nuclear membrane)//GO:0005886(plasma membrane)//GO:0061702(inflammasome complex)	GO:0005524(ATP binding)//GO:0005000(vasopressin receptor activity)//GO:0042277(peptide binding)	GO:0006954(inflammatory response)//GO:0007186(G-protein coupled receptor signaling pathway)//GO:0050727(regulation of inflammatory response)//GO:0045087(innate immune response)
chr18	37372518	37372607	diffreps_peak_562405	7.46261	89	NM_012934	Dpysl3	2.03852	3.44661e-08	5.94586e-06	up	25418	Crmp4|TUC-4b	RGD:2410|Ensembl:ENSRNOG00000018992	dihydropyrimidinase-like 3		GO:0030027(lamellipodium)//GO:0005829(cytosol)//GO:0031941(filamentous actin)//GO:0030426(growth cone)//GO:0070382(exocytic vesicle)//GO:0044297(cell body)//GO:0005615(extracellular space)	GO:0035374(chondroitin sulfate binding)//GO:0017124(SH3 domain binding)//GO:0031005(filamin binding)//GO:0051219(phosphoprotein binding)//GO:0016810(hydrolase activity, acting on carbon-nitrogen (but not peptide) bonds)	GO:0010976(positive regulation of neuron projection development)//GO:0051260(protein homooligomerization)//GO:0048666(neuron development)//GO:0010977(negative regulation of neuron projection development)//GO:0030336(negative regulation of cell migration)//GO:0048678(response to axon injury)//GO:0051764(actin crosslink formation)//GO:0051017(actin filament bundle assembly)//GO:0051491(positive reg…
chr20	42510560	42510677	diffreps_peak_774681	12.072	117	NM_001005539	Smpdl3a	7.16269	8.47199e-13	2.83465e-09	up	294422	-	RGD:1359277|Ensembl:ENSRNOG00000000815	sphingomyelin phosphodiesterase, acid-like 3A		GO:0070062(extracellular exosome)//GO:0005576(extracellular region)//GO:0005615(extracellular space)	GO:0004767(sphingomyelin phosphodiesterase activity)//GO:0008081(phosphoric diester hydrolase activity)//GO:0008270(zinc ion binding)	GO:0006685(sphingomyelin catabolic process)//GO:0009143(nucleoside triphosphate catabolic process)
chr5	148369533	148369760	diffreps_peak_1042243	11.9701	227	NM_001106687	Clspn	3.73607	1.07124e-12	3.21385e-09	up	298534	-	RGD:1309083|Ensembl:ENSRNOG00000011332	claspin		GO:0005654(nucleoplasm)//GO:0005737(cytoplasm)	GO:0010997(anaphase-promoting complex binding)	GO:0033314(mitotic DNA replication checkpoint)//GO:0000077(DNA damage checkpoint)//GO:0018105(peptidyl-serine phosphorylation)//GO:0032147(activation of protein kinase activity)
chr16	46186280	46186559	diffreps_peak_472443	7.23638	279	NM_001169133	Tenm3	2.25881	5.80252e-08	8.68898e-06	up	306451	Odz3	RGD:1306641|Ensembl:ENSRNOG00000012802	teneurin transmembrane protein 3		GO:0016020(membrane)//GO:0016021(integral component of membrane)	GO:0003824(catalytic activity)//GO:0046982(protein heterodimerization activity)//GO:0042803(protein homodimerization activity)	GO:0097264(self proteolysis)//GO:0010976(positive regulation of neuron projection development)//GO:0007156(homophilic cell adhesion via plasma membrane adhesion molecules)//GO:0048593(camera-type eye morphogenesis)//GO:0007165(signal transduction)
chr14	51618581	51618757	diffreps_peak_366219	10.9085	176	NM_001173341	Hmgb3	2.63844	1.23455e-11	1.44635e-08	up	305373	RGD1564407	RGD:1564407|Ensembl:ENSRNOG00000011096	high mobility group box 3		GO:0005634(nucleus)	GO:0008301(DNA binding, bending)//GO:0003723(RNA binding)//GO:0000400(four-way junction DNA binding)//GO:0044822(poly(A) RNA binding)//GO:0003677(DNA binding)	GO:0045578(negative regulation of B cell differentiation)//GO:0045596(negative regulation of cell differentiation)//GO:0045638(negative regulation of myeloid cell differentiation)//GO:0032392(DNA geometric change)
chr10	10806761	10806974	diffreps_peak_155145	7.85181	213	NM_031634	Mefv	7.0709	1.40668e-08	3.11731e-06	up	58923	pyrin	RGD:61889|Ensembl:ENSRNOG00000008134	Mediterranean fever	rno04621(NOD-like receptor signaling pathway)	GO:0005874(microtubule)//GO:0030027(lamellipodium)//GO:0005776(autophagosome)//GO:0005575(cellular_component)//GO:0001726(ruffle)//GO:0005875(microtubule associated complex)//GO:0031410(cytoplasmic vesicle)//GO:0005622(intracellular)//GO:0005634(nucleus)//GO:0005737(cytoplasm)	GO:0003674(molecular_function)//GO:0008270(zinc ion binding)//GO:0003779(actin binding)	GO:0010508(positive regulation of autophagy)//GO:0032695(negative regulation of interleukin-12 production)//GO:0050728(negative regulation of inflammatory response)//GO:2001056(positive regulation of cysteine-type endopeptidase activity)//GO:0032691(negative regulation of interleukin-1 beta production)//GO:0034341(response to interferon-gamma)//GO:0034021(response to silicon dioxide)//GO:0006954(…
chr13	42587687	42587780	diffreps_peak_298992	7.56552	93	NM_001024997	Ccdc93	2.29543	2.71943e-08	5.01738e-06	up	304743	-	RGD:1560504|Ensembl:ENSRNOG00000002514	coiled-coil domain containing 93		GO:0005769(early endosome)		GO:0015031(protein transport)//GO:0006893(Golgi to plasma membrane transport)
chr11	87808384	87808701	diffreps_peak_258362	7.95024	317	NM_001105867	Klhl6	5.54321	1.12141e-08	2.65121e-06	up	287974	-	RGD:1307521|Ensembl:ENSRNOG00000001908	kelch-like family member 6				GO:0002467(germinal center formation)//GO:0050853(B cell receptor signaling pathway)
chr14	78430440	78430935	diffreps_peak_377922	7.28783	495	NM_001033894	Jakmip1	8.84225	5.15434e-08	7.94001e-06	up	305434	Marlin-1|Marlin1	RGD:1562401|Ensembl:ENSRNOG00000004998	janus kinase and microtubule interacting protein 1		GO:0030529(intracellular ribonucleoprotein complex)//GO:0019898(extrinsic component of membrane)//GO:0005874(microtubule)//GO:0005737(cytoplasm)//GO:0015630(microtubule cytoskeleton)	GO:0003723(RNA binding)//GO:0019894(kinesin binding)//GO:0050811(GABA receptor binding)	GO:0015031(protein transport)//GO:0050890(cognition)
chr1	222524151	222524262	diffreps_peak_110985	6.43364	111	NM_001025420	Lsp1	3.68966	3.68434e-07	3.77692e-05	up	361680	-	RGD:1306133|Ensembl:ENSRNOG00000020300	lymphocyte-specific protein 1	rno05152(Tuberculosis)	GO:0016020(membrane)//GO:0070062(extracellular exosome)	GO:0004871(signal transducer activity)	GO:0006952(defense response)//GO:0007165(signal transduction)//GO:0006935(chemotaxis)
chr1	102742981	102743268	diffreps_peak_54295	6.44369	287	NM_001135584	Sec1	7.54237	3.60005e-07	3.70513e-05	up	308586	Ftc|RGD1562499	RGD:1562499|Ensembl:ENSRNOG00000021014	secretory blood group 1	rno00601(Glycosphingolipid biosynthesis - lacto and neolacto series)//rno00603(Glycosphingolipid biosynthesis - globo series)//rno01100(Metabolic pathways)	GO:0016020(membrane)	GO:0008107(galactoside 2-alpha-L-fucosyltransferase activity)	GO:0036065(fucosylation)//GO:0006486(protein glycosylation)
chr10	53966624	53966699	diffreps_peak_178331	6.97071	75	NM_053484	Gas7	2.28745	1.06976e-07	1.39163e-05	up	85246	-	RGD:621550|Ensembl:ENSRNOG00000049361	growth arrest specific 7		GO:0001726(ruffle)//GO:0005737(cytoplasm)//GO:0005884(actin filament)	GO:0051015(actin filament binding)	GO:0030041(actin filament polymerization)//GO:0008360(regulation of cell shape)//GO:0051017(actin filament bundle assembly)//GO:0030154(cell differentiation)//GO:0048812(neuron projection morphogenesis)//GO:0007399(nervous system development)//GO:0030182(neuron differentiation)
chr6	23843133	23843500	diffreps_peak_1065642	7.37697	367	ENSRNOT00000040745	ENSRNOG00000050220	3.3213	4.19791e-08	6.8445e-06	up
chr4	162570580	162570774	diffreps_peak_927382	10.1573	194	NM_024127	Gadd45a	5.0518	6.96102e-11	5.17772e-08	up	25112	Ddit1|Gadd45	RGD:2654|Ensembl:ENSRNOG00000005615	growth arrest and DNA-damage-inducible, alpha	rno04010(MAPK signaling pathway)//rno04068(FoxO signaling pathway)//rno04110(Cell cycle)//rno04115(p53 signaling pathway)	GO:0005654(nucleoplasm)//GO:0005634(nucleus)//GO:0005737(cytoplasm)	GO:0001047(core promoter binding)	GO:0071850(mitotic cell cycle arrest)//GO:0006974(cellular response to DNA damage stimulus)//GO:0007098(centrosome cycle)//GO:0007050(cell cycle arrest)//GO:0042770(signal transduction in response to DNA damage)//GO:2000379(positive regulation of reactive oxygen species metabolic process)//GO:1900745(positive regulation of p38MAPK cascade)//GO:0046330(positive regulation of JNK cascade)//GO:00712…
chr7	126447843	126447961	diffreps_peak_1192935	9.15171	118	NM_001130500	Gtse1	154.4	7.05159e-10	3.22756e-07	up	300126	RGD1563164	RGD:1563164|Ensembl:ENSRNOG00000016148	G-2 and S-phase expressed 1	rno04115(p53 signaling pathway)	GO:0016020(membrane)//GO:0005881(cytoplasmic microtubule)
chr5	69081997	69082228	diffreps_peak_1001119	8.16677	231	ENSRNOT00000073192	Tgfbr1	4.5	6.81128e-09	1.84648e-06	up	29591	Alk5|Skr4|Tgfr-1|tbetaR-I	RGD:3852|Ensembl:ENSRNOG00000007036	transforming growth factor, beta receptor 1	rno04010(MAPK signaling pathway)//rno04060(Cytokine-cytokine receptor interaction)//rno04068(FoxO signaling pathway)//rno04144(Endocytosis)//rno04350(TGF-beta signaling pathway)//rno04380(Osteoclast differentiation)//rno04390(Hippo signaling pathway)//rno04520(Adherens junction)//rno04933(AGE-RAGE signaling pathway in diabetic complications)//rno05142(Chagas disease (American trypanosomiasis))//r…	GO:0005923(bicellular tight junction)//GO:0005768(endosome)//GO:0005886(plasma membrane)//GO:0009986(cell surface)//GO:0005901(caveola)//GO:0005623(cell)//GO:0043234(protein complex)//GO:0016021(integral component of membrane)//GO:0016323(basolateral plasma membrane)//GO:0045121(membrane raft)//GO:0043235(receptor complex)//GO:0016020(membrane)//GO:0005622(intracellular)//GO:0070022(transforming …	GO:0046872(metal ion binding)//GO:0004674(protein serine/threonine kinase activity)//GO:0031625(ubiquitin protein ligase binding)//GO:0032403(protein complex binding)//GO:0004702(receptor signaling protein serine/threonine kinase activity)//GO:0004672(protein kinase activity)//GO:0005024(transforming growth factor beta-activated receptor activity)//GO:0046982(protein heterodimerization activity)/…	GO:0060017(parathyroid gland development)//GO:0048844(artery morphogenesis)//GO:0060021(palate development)//GO:0060317(cardiac epithelial to mesenchymal transition)//GO:0008584(male gonad development)//GO:0010628(positive regulation of gene expression)//GO:0018107(peptidyl-threonine phosphorylation)//GO:0001837(epithelial to mesenchymal transition)//GO:0048762(mesenchymal cell differentiation)//…
chr9	95038061	95038440	diffreps_peak_1321276	7.49214	379	NM_001191813	Hjurp	4.61252	3.22004e-08	5.66646e-06	up	316602	RGD1305846	RGD:1305846|Ensembl:ENSRNOG00000022911	Holliday junction recognition protein		GO:0005575(cellular_component)//GO:0000777(condensed chromosome kinetochore)//GO:0005730(nucleolus)//GO:0005634(nucleus)//GO:0000775(chromosome, centromeric region)//GO:0005737(cytoplasm)	GO:0003674(molecular_function)//GO:0042393(histone binding)//GO:0042802(identical protein binding)	GO:0051101(regulation of DNA binding)//GO:0043254(regulation of protein complex assembly)//GO:0008150(biological_process)//GO:0007059(chromosome segregation)//GO:0034080(CENP-A containing nucleosome assembly)
chr2	75490466	75490606	diffreps_peak_653087	7.43259	140	NM_024159	Dab2	2.28014	3.69322e-08	6.23653e-06	up	79128	Doc-2|Doc2	RGD:621007|Ensembl:ENSRNOG00000028930	disabled 2, mitogen-responsive phosphoprotein	rno04144(Endocytosis)	GO:0030136(clathrin-coated vesicle)//GO:0005886(plasma membrane)//GO:0070062(extracellular exosome)//GO:0030665(clathrin-coated vesicle membrane)//GO:0070022(transforming growth factor beta receptor homodimeric complex)//GO:0048471(perinuclear region of cytoplasm)//GO:0030132(clathrin coat of coated pit)//GO:0043231(intracellular membrane-bounded organelle)//GO:0005737(cytoplasm)//GO:0005730(nucl…	GO:0005546(phosphatidylinositol-4,5-bisphosphate binding)//GO:0035615(clathrin adaptor activity)//GO:0038024(cargo receptor activity)//GO:0035091(phosphatidylinositol binding)//GO:0005178(integrin binding)//GO:0035612(AP-2 adaptor complex binding)//GO:0046332(SMAD binding)//GO:0005515(protein binding)//GO:0030276(clathrin binding)//GO:0008022(protein C-terminus binding)	GO:0000904(cell morphogenesis involved in differentiation)//GO:2000096(positive regulation of Wnt signaling pathway, planar cell polarity pathway)//GO:0002092(positive regulation of receptor internalization)//GO:0001921(positive regulation of receptor recycling)//GO:0048268(clathrin coat assembly)//GO:0060766(negative regulation of androgen receptor signaling pathway)//GO:1900026(positive regulat…
chr14	108632541	108632982	diffreps_peak_392455	7.69075	441	NM_001191683	Bcl11a	19.331	2.0382e-08	4.07576e-06	up	305589	-	RGD:1309923|Ensembl:ENSRNOG00000007049	B-cell CLL/lymphoma 11A		GO:0014069(postsynaptic density)//GO:0005654(nucleoplasm)//GO:0005634(nucleus)//GO:0016604(nuclear body)//GO:0005737(cytoplasm)	GO:0046982(protein heterodimerization activity)//GO:0019901(protein kinase binding)//GO:0043565(sequence-specific DNA binding)//GO:0000978(RNA polymerase II core promoter proximal region sequence-specific DNA binding)//GO:0044212(transcription regulatory region DNA binding)//GO:0001078(transcriptional repressor activity, RNA polymerase II core promoter proximal region sequence-specific binding)//…	GO:0010629(negative regulation of gene expression)//GO:0010976(positive regulation of neuron projection development)//GO:0050773(regulation of dendrite development)//GO:1904800(negative regulation of neuron remodeling)//GO:0048672(positive regulation of collateral sprouting)//GO:0010977(negative regulation of neuron projection development)//GO:0010628(positive regulation of gene expression)//GO:0…
chr1	105991281	105991560	diffreps_peak_55848	7.19428	279	NM_138529	Nav2	3.26895	6.39318e-08	9.33691e-06	up	171563	Rainb1	RGD:619778|Ensembl:ENSRNOG00000014530	neuron navigator 2		GO:0005578(proteinaceous extracellular matrix)//GO:0005654(nucleoplasm)//GO:0005614(interstitial matrix)	GO:0008201(heparin binding)	GO:0021554(optic nerve development)//GO:0003025(regulation of systemic arterial blood pressure by baroreceptor feedback)//GO:0007626(locomotory behavior)//GO:0021563(glossopharyngeal nerve development)//GO:0007608(sensory perception of smell)//GO:0007399(nervous system development)//GO:0007605(sensory perception of sound)//GO:0021564(vagus nerve development)
chr7	29113233	29113437	diffreps_peak_1143499	6.35133	204	ENSRNOT00000006946	Gnptab	2.11671	4.45323e-07	4.42206e-05	up	362865	RGD1564821	RGD:1564821|Ensembl:ENSRNOG00000005228	N-acetylglucosamine-1-phosphate transferase, alpha and beta subunits	rno04142(Lysosome)	GO:0016021(integral component of membrane)//GO:0005794(Golgi apparatus)//GO:0000139(Golgi membrane)	GO:0005509(calcium ion binding)//GO:0003976(UDP-N-acetylglucosamine-lysosomal-enzyme N-acetylglucosaminephosphotransferase activity)	GO:0033299(secretion of lysosomal enzymes)//GO:0009306(protein secretion)//GO:0016256(N-glycan processing to lysosome)//GO:0046835(carbohydrate phosphorylation)//GO:0007040(lysosome organization)
chr1	226310603	226310720	diffreps_peak_112740	6.13273	117	NM_031527	Ppp1ca	2.00316	7.36671e-07	6.73016e-05	up	24668	PP1alpha	RGD:3375|Ensembl:ENSRNOG00000018708	protein phosphatase 1 catalytic subunit alpha	rno03015(mRNA surveillance pathway)//rno04022(cGMP-PKG signaling pathway)//rno04024(cAMP signaling pathway)//rno04114(Oocyte meiosis)//rno04261(Adrenergic signaling in cardiomyocytes)//rno04270(Vascular smooth muscle contraction)//rno04390(Hippo signaling pathway)//rno04510(Focal adhesion)//rno04611(Platelet activation)//rno04720(Long-term potentiation)//rno04728(Dopaminergic synapse)//rno04750(I…	GO:0005886(plasma membrane)//GO:0070062(extracellular exosome)//GO:0072357(PTW/PP1 phosphatase complex)//GO:0043204(perikaryon)//GO:0043005(neuron projection)//GO:0043025(neuronal cell body)//GO:0005829(cytosol)//GO:0000784(nuclear chromosome, telomeric region)//GO:0070688(MLL5-L complex)//GO:0000781(chromosome, telomeric region)//GO:0005730(nucleolus)//GO:0005654(nucleoplasm)//GO:0005634(nucleus…	GO:0032403(protein complex binding)//GO:0008157(protein phosphatase 1 binding)//GO:0004721(phosphoprotein phosphatase activity)//GO:0004722(protein serine/threonine phosphatase activity)//GO:0016791(phosphatase activity)//GO:0043021(ribonucleoprotein complex binding)//GO:0046872(metal ion binding)//GO:0005515(protein binding)	GO:0051301(cell division)//GO:0032922(circadian regulation of gene expression)//GO:0042752(regulation of circadian rhythm)//GO:2001241(positive regulation of extrinsic apoptotic signaling pathway in absence of ligand)//GO:0005981(regulation of glycogen catabolic process)//GO:0005979(regulation of glycogen biosynthetic process)//GO:0016311(dephosphorylation)//GO:0048754(branching morphogenesis of …
chr1	264154593	264154720	diffreps_peak_134654	8.65265	127	NM_001191636	Myof	2.17411	2.22509e-09	7.97047e-07	up	309499	Fer1l3|RGD1564216	RGD:1564216|Ensembl:ENSRNOG00000016117	myoferlin		GO:0005886(plasma membrane)//GO:0070062(extracellular exosome)//GO:0005901(caveola)//GO:0016021(integral component of membrane)//GO:0043231(intracellular membrane-bounded organelle)//GO:0031410(cytoplasmic vesicle)	GO:0005543(phospholipid binding)	GO:0034605(cellular response to heat)//GO:0030947(regulation of vascular endothelial growth factor receptor signaling pathway)//GO:0001778(plasma membrane repair)
chr8	61382141	61382520	diffreps_peak_1230679	9.64797	379	NM_139097	Scn3b	9.39695	2.24923e-10	1.2915e-07	up	245956	Scnb3	RGD:621657|Ensembl:ENSRNOG00000057221	sodium voltage-gated channel beta subunit 3		GO:0030018(Z disc)//GO:0005886(plasma membrane)//GO:0016021(integral component of membrane)//GO:0001518(voltage-gated sodium channel complex)	GO:0086006(voltage-gated sodium channel activity involved in cardiac muscle cell action potential)//GO:0003674(molecular_function)//GO:0017080(sodium channel regulator activity)//GO:0044325(ion channel binding)	GO:0035725(sodium ion transmembrane transport)//GO:0086012(membrane depolarization during cardiac muscle cell action potential)//GO:0060373(regulation of ventricular cardiac muscle cell membrane depolarization)//GO:0061337(cardiac conduction)//GO:2000649(regulation of sodium ion transmembrane transporter activity)//GO:0019233(sensory perception of pain)//GO:0086015(SA node cell action potential)/…
chr1	83381241	83381440	diffreps_peak_45622	7.47816	199	NM_001170335	Erf	2.12991	3.3254e-08	5.79351e-06	up	292721	-	RGD:1311991|Ensembl:ENSRNOG00000020426	Ets2 repressor factor		GO:0005634(nucleus)//GO:0005794(Golgi apparatus)	GO:0000981(RNA polymerase II transcription factor activity, sequence-specific DNA binding)//GO:0003714(transcription corepressor activity)//GO:0043565(sequence-specific DNA binding)	GO:0010668(ectodermal cell differentiation)//GO:0060707(trophoblast giant cell differentiation)//GO:0030154(cell differentiation)//GO:0001701(in utero embryonic development)//GO:0000122(negative regulation of transcription from RNA polymerase II promoter)//GO:0006357(regulation of transcription from RNA polymerase II promoter)//GO:0060710(chorio-allantoic fusion)
chr14	51621987	51622052	diffreps_peak_366222	6.28074	65	NM_001173341	Hmgb3	3.9549	5.23911e-07	5.06062e-05	up	305373	RGD1564407	RGD:1564407|Ensembl:ENSRNOG00000011096	high mobility group box 3		GO:0005634(nucleus)	GO:0008301(DNA binding, bending)//GO:0003723(RNA binding)//GO:0000400(four-way junction DNA binding)//GO:0044822(poly(A) RNA binding)//GO:0003677(DNA binding)	GO:0045578(negative regulation of B cell differentiation)//GO:0045596(negative regulation of cell differentiation)//GO:0045638(negative regulation of myeloid cell differentiation)//GO:0032392(DNA geometric change)
chr2	122426161	122426800	diffreps_peak_674557	7.44129	639	NM_001108940	Bhlhe22	2.91223	3.62004e-08	6.14786e-06	up	365748	Bhlhb5	RGD:1305451|Ensembl:ENSRNOG00000021745	basic helix-loop-helix family, member e22		GO:0005634(nucleus)	GO:0000981(RNA polymerase II transcription factor activity, sequence-specific DNA binding)//GO:0003682(chromatin binding)//GO:0046983(protein dimerization activity)//GO:0042803(protein homodimerization activity)	GO:0021960(anterior commissure morphogenesis)//GO:0060042(retina morphogenesis in camera-type eye)//GO:0021952(central nervous system projection neuron axonogenesis)//GO:0060040(retinal bipolar neuron differentiation)//GO:0022008(neurogenesis)//GO:0045892(negative regulation of transcription, DNA-templated)//GO:0021796(cerebral cortex regionalization)//GO:0006357(regulation of transcription from …
chrX	6344359	6344380	diffreps_peak_1337942	6.74892	21	NM_001025027	Fundc1	2.18982	1.78272e-07	2.08412e-05	up	363442	-	RGD:1563372|Ensembl:ENSRNOG00000003470	FUN14 domain containing 1		GO:0005741(mitochondrial outer membrane)//GO:0031307(integral component of mitochondrial outer membrane)		GO:0001666(response to hypoxia)//GO:0000422(mitophagy)
chr2	184978979	184979000	diffreps_peak_704987	8.46853	21	NM_001037185	Smc4	2.29233	3.39993e-09	1.09562e-06	up	295107	Smc4l1	RGD:1306680|Ensembl:ENSRNOG00000010274	structural maintenance of chromosomes 4		GO:0005654(nucleoplasm)//GO:0000796(condensin complex)//GO:0005737(cytoplasm)	GO:0005524(ATP binding)//GO:0046982(protein heterodimerization activity)	GO:0045132(meiotic chromosome segregation)//GO:0051383(kinetochore organization)//GO:0007076(mitotic chromosome condensation)//GO:0010032(meiotic chromosome condensation)
chr8	43853391	43853558	diffreps_peak_1220334	5.1227	167	NM_001191792	Ubash3b	2.10089	7.53876e-06	0.000473834	up	315579	RGD1310357|Sts-1	RGD:1310357|Ensembl:ENSRNOG00000008187	ubiquitin associated and SH3 domain containing, B			GO:0004725(protein tyrosine phosphatase activity)	GO:0009968(negative regulation of signal transduction)//GO:0045670(regulation of osteoclast differentiation)//GO:0045671(negative regulation of osteoclast differentiation)//GO:0045779(negative regulation of bone resorption)//GO:0051279(regulation of release of sequestered calcium ion into cytosol)//GO:0006469(negative regulation of protein kinase activity)//GO:0090331(negative regulation of plate…
chr16	46654161	46654920	diffreps_peak_473097	5.51298	759	NM_001169133	Tenm3	2.38084	3.06918e-06	0.000224601	up	306451	Odz3	RGD:1306641|Ensembl:ENSRNOG00000012802	teneurin transmembrane protein 3		GO:0016020(membrane)//GO:0016021(integral component of membrane)	GO:0003824(catalytic activity)//GO:0046982(protein heterodimerization activity)//GO:0042803(protein homodimerization activity)	GO:0097264(self proteolysis)//GO:0010976(positive regulation of neuron projection development)//GO:0007156(homophilic cell adhesion via plasma membrane adhesion molecules)//GO:0048593(camera-type eye morphogenesis)//GO:0007165(signal transduction)
chr12	25310496	25310544	diffreps_peak_273776	11.1716	48	ENSRNOT00000001928	Cux1	2.18954	6.73631e-12	9.51902e-09	up	116639	Cutl1	RGD:620618|Ensembl:ENSRNOG00000001424	cut-like homeobox 1		GO:0043005(neuron projection)//GO:0005794(Golgi apparatus)//GO:0030173(integral component of Golgi membrane)//GO:0000139(Golgi membrane)//GO:0005654(nucleoplasm)//GO:0005634(nucleus)//GO:0005737(cytoplasm)	GO:0043565(sequence-specific DNA binding)//GO:0003682(chromatin binding)//GO:0030674(protein binding, bridging)//GO:0000977(RNA polymerase II regulatory region sequence-specific DNA binding)//GO:0001205(transcriptional activator activity, RNA polymerase II distal enhancer sequence-specific binding)//GO:0003677(DNA binding)	GO:0006351(transcription, DNA-templated)//GO:0000301(retrograde transport, vesicle recycling within Golgi)//GO:0007275(multicellular organism development)//GO:0000122(negative regulation of transcription from RNA polymerase II promoter)//GO:0042491(auditory receptor cell differentiation)//GO:0001822(kidney development)//GO:0006891(intra-Golgi vesicle-mediated transport)//GO:0050775(positive regul…
chr5	67575639	67575806	diffreps_peak_1000058	11.4332	167	NM_012775	Tgfbr1	4.54221	3.6881e-12	6.56946e-09	up	29591	Alk5|Skr4|Tgfr-1|tbetaR-I	RGD:3852|Ensembl:ENSRNOG00000007036	transforming growth factor, beta receptor 1	rno04010(MAPK signaling pathway)//rno04060(Cytokine-cytokine receptor interaction)//rno04068(FoxO signaling pathway)//rno04144(Endocytosis)//rno04350(TGF-beta signaling pathway)//rno04380(Osteoclast differentiation)//rno04390(Hippo signaling pathway)//rno04520(Adherens junction)//rno04933(AGE-RAGE signaling pathway in diabetic complications)//rno05142(Chagas disease (American trypanosomiasis))//r…	GO:0005923(bicellular tight junction)//GO:0005768(endosome)//GO:0005886(plasma membrane)//GO:0009986(cell surface)//GO:0005901(caveola)//GO:0005623(cell)//GO:0043234(protein complex)//GO:0016021(integral component of membrane)//GO:0016323(basolateral plasma membrane)//GO:0045121(membrane raft)//GO:0043235(receptor complex)//GO:0016020(membrane)//GO:0005622(intracellular)//GO:0070022(transforming …	GO:0046872(metal ion binding)//GO:0004674(protein serine/threonine kinase activity)//GO:0031625(ubiquitin protein ligase binding)//GO:0032403(protein complex binding)//GO:0004702(receptor signaling protein serine/threonine kinase activity)//GO:0004672(protein kinase activity)//GO:0005024(transforming growth factor beta-activated receptor activity)//GO:0046982(protein heterodimerization activity)/…	GO:0060017(parathyroid gland development)//GO:0048844(artery morphogenesis)//GO:0060021(palate development)//GO:0060317(cardiac epithelial to mesenchymal transition)//GO:0008584(male gonad development)//GO:0010628(positive regulation of gene expression)//GO:0018107(peptidyl-threonine phosphorylation)//GO:0001837(epithelial to mesenchymal transition)//GO:0048762(mesenchymal cell differentiation)//…
chr9	94961921	94962300	diffreps_peak_1321185	5.87708	379	NM_201424	Ugt1a3	5.18659	1.32716e-06	0.000110691	up	396551	UDPGT 1-3|Ugt1|Ugt1a4	RGD:1549728|Ensembl:ENSRNOG00000018740	UDP glycosyltransferase 1 family, polypeptide A3	rno00040(Pentose and glucuronate interconversions)//rno00053(Ascorbate and aldarate metabolism)//rno00140(Steroid hormone biosynthesis)//rno00500(Starch and sucrose metabolism)//rno00830(Retinol metabolism)//rno00860(Porphyrin and chlorophyll metabolism)//rno00980(Metabolism of xenobiotics by cytochrome P450)//rno00982(Drug metabolism - cytochrome P450)//rno00983(Drug metabolism - other enzymes)/…	GO:0016021(integral component of membrane)//GO:0005575(cellular_component)//GO:0043231(intracellular membrane-bounded organelle)	GO:0015020(glucuronosyltransferase activity)//GO:0003674(molecular_function)	GO:0009813(flavonoid biosynthetic process)//GO:0052696(flavonoid glucuronidation)//GO:0031100(organ regeneration)//GO:0052697(xenobiotic glucuronidation)
chr2	75670634	75670791	diffreps_peak_653226	7.71123	157	NM_001109176	Fyb	3.44044	1.94433e-08	3.93629e-06	up	499537	RGD1563421	RGD:1563421|Ensembl:ENSRNOG00000013886	FYN binding protein	rno04015(Rap1 signaling pathway)	GO:0005886(plasma membrane)//GO:0015629(actin cytoskeleton)	GO:0032403(protein complex binding)	GO:0006955(immune response)//GO:0045576(mast cell activation)//GO:0072659(protein localization to plasma membrane)
chr2	246103643	246103759	diffreps_peak_734591	11.5561	116	NM_001039609	Fnbp1l	2.48632	2.77888e-12	5.55238e-09	up	310839	RGD1305386|Toca-1	RGD:1305386|Ensembl:ENSRNOG00000013798	formin binding protein 1-like		GO:0005886(plasma membrane)//GO:0070062(extracellular exosome)//GO:0005802(trans-Golgi network)//GO:0005938(cell cortex)//GO:0005737(cytoplasm)//GO:0005856(cytoskeleton)//GO:0016023(cytoplasmic, membrane-bounded vesicle)	GO:0008289(lipid binding)//GO:0005086(ARF guanyl-nucleotide exchange factor activity)	GO:0006897(endocytosis)//GO:0042384(cilium assembly)//GO:0072583(clathrin-mediated endocytosis)//GO:0010324(membrane invagination)//GO:0016050(vesicle organization)//GO:0006900(membrane budding)//GO:0030154(cell differentiation)//GO:0043547(positive regulation of GTPase activity)//GO:0016192(vesicle-mediated transport)//GO:0006914(autophagy)//GO:0051491(positive regulation of filopodium assembly)…
chr4	146635464	146635663	diffreps_peak_918127	7.72824	199	NM_130413	Skap2	2.54255	1.86966e-08	3.82991e-06	up	155183	Scap2|Scap55r	RGD:620159|Ensembl:ENSRNOG00000012228	src kinase associated phosphoprotein 2		GO:0005654(nucleoplasm)//GO:0005886(plasma membrane)//GO:0005737(cytoplasm)	GO:0005070(SH3/SH2 adaptor activity)	GO:0002757(immune response-activating signal transduction)//GO:0042113(B cell activation)//GO:0008285(negative regulation of cell proliferation)//GO:0009967(positive regulation of signal transduction)
chr1	264116109	264116229	diffreps_peak_134582	10.6449	120	NM_001191636	Myof	2.55088	2.26523e-11	2.26164e-08	up	309499	Fer1l3|RGD1564216	RGD:1564216|Ensembl:ENSRNOG00000016117	myoferlin		GO:0005886(plasma membrane)//GO:0070062(extracellular exosome)//GO:0005901(caveola)//GO:0016021(integral component of membrane)//GO:0043231(intracellular membrane-bounded organelle)//GO:0031410(cytoplasmic vesicle)	GO:0005543(phospholipid binding)	GO:0034605(cellular response to heat)//GO:0030947(regulation of vascular endothelial growth factor receptor signaling pathway)//GO:0001778(plasma membrane repair)
chr1	185901264	185901480	diffreps_peak_93803	7.42333	216	NM_172067	Spon1	4.91402	3.77284e-08	6.33913e-06	up	64456	Sponf	RGD:619918|Ensembl:ENSRNOG00000058003|Vega:OTTRNOG00000000852	spondin 1		GO:0005578(proteinaceous extracellular matrix)//GO:0031012(extracellular matrix)//GO:0005615(extracellular space)	GO:0046872(metal ion binding)	GO:0007155(cell adhesion)
chr18	27371581	27371716	diffreps_peak_554921	6.97501	135	NM_012551	Egr1	2.42572	1.05922e-07	1.38129e-05	up	24330	Krox-24|NGFI-A|Ngf1|Ngfi|zif-268	RGD:2544|Ensembl:ENSRNOG00000019422	early growth response 1	rno04933(AGE-RAGE signaling pathway in diabetic complications)//rno05020(Prion diseases)//rno05166(HTLV-I infection)	GO:0005654(nucleoplasm)//GO:0005634(nucleus)//GO:0005737(cytoplasm)	GO:0035035(histone acetyltransferase binding)//GO:0003700(transcription factor activity, sequence-specific DNA binding)//GO:0043565(sequence-specific DNA binding)//GO:0000979(RNA polymerase II core promoter sequence-specific DNA binding)//GO:0000977(RNA polymerase II regulatory region sequence-specific DNA binding)//GO:0044212(transcription regulatory region DNA binding)//GO:0001077(transcription…	GO:0042220(response to cocaine)//GO:0071363(cellular response to growth factor stimulus)//GO:0071506(cellular response to mycophenolic acid)//GO:0001975(response to amphetamine)//GO:0033233(regulation of protein sumoylation)//GO:0071372(cellular response to follicle-stimulating hormone stimulus)//GO:0010628(positive regulation of gene expression)//GO:0010942(positive regulation of cell death)//GO…
chr10	53390707	53390800	diffreps_peak_177825	5.28185	93	NM_012604	Myh3	9.99083	5.2258e-06	0.000350355	up	24583	Myhse|RNMHCG	RGD:3138|Ensembl:ENSRNOG00000046276	myosin, heavy chain 3, skeletal muscle, embryonic	rno04530(Tight junction)	GO:0030016(myofibril)//GO:0070062(extracellular exosome)//GO:0016459(myosin complex)//GO:0043292(contractile fiber)//GO:0032982(myosin filament)	GO:0042623(ATPase activity, coupled)//GO:0000146(microfilament motor activity)//GO:0005524(ATP binding)//GO:0005516(calmodulin binding)//GO:0003774(motor activity)//GO:0051015(actin filament binding)//GO:0003779(actin binding)	GO:0003009(skeletal muscle contraction)//GO:0046034(ATP metabolic process)
chr14	28357681	28357863	diffreps_peak_354450	7.03688	182	NM_130822	Adgrl3	3.68963	9.18577e-08	1.235e-05	up	170641	Cirl3|Lec3|Lphn3	RGD:620836|Ensembl:ENSRNOG00000030149	adhesion G protein-coupled receptor L3		GO:0005887(integral component of plasma membrane)//GO:0005575(cellular_component)//GO:0030424(axon)//GO:0016021(integral component of membrane)//GO:0005911(cell-cell junction)	GO:0030246(carbohydrate binding)//GO:0004930(G-protein coupled receptor activity)//GO:0005509(calcium ion binding)	GO:0042220(response to cocaine)//GO:0007416(synapse assembly)//GO:0031987(locomotion involved in locomotory behavior)//GO:0098609(cell-cell adhesion)//GO:0007420(brain development)//GO:0001764(neuron migration)//GO:0007166(cell surface receptor signaling pathway)//GO:0007186(G-protein coupled receptor signaling pathway)//GO:0051965(positive regulation of synapse assembly)
chr3	111402089	111403973	diffreps_peak_836875	8.11419	1884	ENSRNOT00000044625	Fmn1	51.5977	7.6879e-09	2.01281e-06	up	296512	RGD1306349|RGD1310100	RGD:1306349	formin 1		GO:0005634(nucleus)//GO:0015630(microtubule cytoskeleton)//GO:0005737(cytoplasm)//GO:0005884(actin filament)	GO:0017124(SH3 domain binding)//GO:0008017(microtubule binding)	GO:0048705(skeletal system morphogenesis)//GO:0072092(ureteric bud invasion)//GO:0060173(limb development)//GO:0010467(gene expression)//GO:0035136(forelimb morphogenesis)//GO:0030838(positive regulation of actin filament polymerization)//GO:0035137(hindlimb morphogenesis)//GO:0048813(dendrite morphogenesis)//GO:0051894(positive regulation of focal adhesion assembly)//GO:0001822(kidney developmen…
chr10	18875178	18875280	diffreps_peak_159964	8.3804	102	NM_130421	Lcp2	9.04115	4.16486e-09	1.2745e-06	up	155918	Slp76	RGD:619743|Ensembl:ENSRNOG00000005620	lymphocyte cytosolic protein 2	rno04015(Rap1 signaling pathway)//rno04380(Osteoclast differentiation)//rno04611(Platelet activation)//rno04650(Natural killer cell mediated cytotoxicity)//rno04660(T cell receptor signaling pathway)//rno04664(Fc epsilon RI signaling pathway)	GO:0036398(TCR signalosome)//GO:0044853(plasma membrane raft)//GO:0005911(cell-cell junction)//GO:0005829(cytosol)		GO:0007169(transmembrane receptor protein tyrosine kinase signaling pathway)//GO:0045576(mast cell activation)//GO:0045860(positive regulation of protein kinase activity)//GO:0050852(T cell receptor signaling pathway)//GO:0006955(immune response)//GO:0035556(intracellular signal transduction)//GO:0050663(cytokine secretion)
chr13	61595133	61598913	diffreps_peak_308549	6.08023	3780	NM_001105955	Aspm	3.95234	8.31322e-07	7.44805e-05	up	289054	Calmbp1	RGD:1307111|Ensembl:ENSRNOG00000012318	abnormal spindle microtubule assembly		GO:0036449(microtubule minus-end)//GO:0072687(meiotic spindle)//GO:0005874(microtubule)//GO:0005575(cellular_component)//GO:0097431(mitotic spindle pole)//GO:0030496(midbody)//GO:0005634(nucleus)//GO:0005737(cytoplasm)//GO:0000922(spindle pole)	GO:0003674(molecular_function)//GO:0005516(calmodulin binding)	GO:0048477(oogenesis)//GO:0008584(male gonad development)//GO:0007420(brain development)//GO:0051445(regulation of meiotic cell cycle)//GO:0021987(cerebral cortex development)//GO:0002052(positive regulation of neuroblast proliferation)//GO:0007283(spermatogenesis)//GO:0045665(negative regulation of neuron differentiation)//GO:0051661(maintenance of centrosome location)//GO:0021873(forebrain neur…
chr10	19410313	19410389	diffreps_peak_160285	7.15958	76	ENSRNOT00000059810	Dock2	4.23617	6.92506e-08	9.91203e-06	up	360509	-	RGD:1564189	dedicator of cytokinesis 2	rno04062(Chemokine signaling pathway)//rno04666(Fc gamma R-mediated phagocytosis)	GO:0005622(intracellular)//GO:0070062(extracellular exosome)//GO:0016020(membrane)	GO:0005096(GTPase activator activity)//GO:0042608(T cell receptor binding)//GO:0030676(Rac guanyl-nucleotide exchange factor activity)	GO:0042098(T cell proliferation)//GO:0007010(cytoskeleton organization)//GO:0044351(macropinocytosis)//GO:0050766(positive regulation of phagocytosis)//GO:0045060(negative thymic T cell selection)//GO:0045059(positive thymic T cell selection)//GO:0001771(immunological synapse formation)//GO:0007264(small GTPase mediated signal transduction)//GO:0001768(establishment of T cell polarity)//GO:004211…
chr10	94101470	94101550	diffreps_peak_202263	7.53081	80	NM_001025715	Limd2	6.57602	2.94574e-08	5.31815e-06	up	360646	RGD1309967	RGD:1309967|Ensembl:ENSRNOG00000025448	LIM domain containing 2			GO:0008270(zinc ion binding)
chr12	42749090	42749109	diffreps_peak_282810	6.17582	19	ENSRNOT00000034951	Rpl6	2.66857	6.67085e-07	6.19466e-05	up	117042	-	RGD:619826|Ensembl:ENSRNOG00000025936	ribosomal protein L6	rno03010(Ribosome)	GO:0031672(A band)//GO:0016020(membrane)//GO:0036464(cytoplasmic ribonucleoprotein granule)//GO:0005634(nucleus)//GO:0005840(ribosome)//GO:0005925(focal adhesion)//GO:0022625(cytosolic large ribosomal subunit)	GO:0044822(poly(A) RNA binding)//GO:0003735(structural constituent of ribosome)//GO:1990932(5.8S rRNA binding)//GO:0000049(tRNA binding)//GO:0003729(mRNA binding)	GO:0006412(translation)//GO:0002181(cytoplasmic translation)//GO:0000027(ribosomal large subunit assembly)
chr2	122427181	122427380	diffreps_peak_674558	8.4327	199	NM_001108940	Bhlhe22	3.47168	3.69232e-09	1.16942e-06	up	365748	Bhlhb5	RGD:1305451|Ensembl:ENSRNOG00000021745	basic helix-loop-helix family, member e22		GO:0005634(nucleus)	GO:0000981(RNA polymerase II transcription factor activity, sequence-specific DNA binding)//GO:0003682(chromatin binding)//GO:0046983(protein dimerization activity)//GO:0042803(protein homodimerization activity)	GO:0021960(anterior commissure morphogenesis)//GO:0060042(retina morphogenesis in camera-type eye)//GO:0021952(central nervous system projection neuron axonogenesis)//GO:0060040(retinal bipolar neuron differentiation)//GO:0022008(neurogenesis)//GO:0045892(negative regulation of transcription, DNA-templated)//GO:0021796(cerebral cortex regionalization)//GO:0006357(regulation of transcription from …
chr6	133189626	133189968	diffreps_peak_1120653	11.1233	342	ENSRNOT00000005229	Kcnk13	2.39416	7.52793e-12	1.03487e-08	up	64120	THIK-1|prdx1	RGD:68941|Ensembl:ENSRNOG00000047363	potassium two pore domain channel subfamily K member 13		GO:0016021(integral component of membrane)//GO:0005887(integral component of plasma membrane)	GO:0005244(voltage-gated ion channel activity)//GO:0005267(potassium channel activity)//GO:0022841(potassium ion leak channel activity)	GO:0030322(stabilization of membrane potential)//GO:0034765(regulation of ion transmembrane transport)//GO:0071805(potassium ion transmembrane transport)
chr4	217324067	217324172	diffreps_peak_956537	5.95866	105	NM_001191751	Cacna2d4	6.40249	1.09988e-06	9.45709e-05	up	312668	RGD1562038	RGD:1562038|Ensembl:ENSRNOG00000008031	calcium voltage-gated channel auxiliary subunit alpha2delta 4	rno04010(MAPK signaling pathway)//rno04260(Cardiac muscle contraction)//rno04261(Adrenergic signaling in cardiomyocytes)//rno04921(Oxytocin signaling pathway)//rno05410(Hypertrophic cardiomyopathy (HCM))//rno05412(Arrhythmogenic right ventricular cardiomyopathy (ARVC))//rno05414(Dilated cardiomyopathy)	GO:0005891(voltage-gated calcium channel complex)	GO:0005245(voltage-gated calcium channel activity)//GO:0005246(calcium channel regulator activity)	GO:0070588(calcium ion transmembrane transport)//GO:0050908(detection of light stimulus involved in visual perception)//GO:0051924(regulation of calcium ion transport)
chr9	50355909	50356014	diffreps_peak_1295126	8.98527	105	NM_031137	Tpp2	2.04778	1.03449e-09	4.30658e-07	up	81815	TPP-2	RGD:621584|Ensembl:ENSRNOG00000011194	tripeptidyl peptidase 2		GO:0005634(nucleus)//GO:0005737(cytoplasm)	GO:0008240(tripeptidyl-peptidase activity)//GO:0004177(aminopeptidase activity)//GO:0042277(peptide binding)//GO:0004252(serine-type endopeptidase activity)	GO:0006508(proteolysis)
chr10	18882865	18882912	diffreps_peak_159974	9.12409	47	NM_130421	Lcp2	5.66585	7.51461e-10	3.39335e-07	up	155918	Slp76	RGD:619743|Ensembl:ENSRNOG00000005620	lymphocyte cytosolic protein 2	rno04015(Rap1 signaling pathway)//rno04380(Osteoclast differentiation)//rno04611(Platelet activation)//rno04650(Natural killer cell mediated cytotoxicity)//rno04660(T cell receptor signaling pathway)//rno04664(Fc epsilon RI signaling pathway)	GO:0036398(TCR signalosome)//GO:0044853(plasma membrane raft)//GO:0005911(cell-cell junction)//GO:0005829(cytosol)		GO:0007169(transmembrane receptor protein tyrosine kinase signaling pathway)//GO:0045576(mast cell activation)//GO:0045860(positive regulation of protein kinase activity)//GO:0050852(T cell receptor signaling pathway)//GO:0006955(immune response)//GO:0035556(intracellular signal transduction)//GO:0050663(cytokine secretion)
chr14	79176693	79177266	diffreps_peak_378406	6.55542	573	NM_001107225	Sorcs2	2.3368	2.78343e-07	2.99359e-05	up	305438	-	RGD:1310621|Ensembl:ENSRNOG00000007033	sortilin-related VPS10 domain containing receptor 2		GO:0016021(integral component of membrane)//GO:0005575(cellular_component)	GO:0003674(molecular_function)	GO:0008150(biological_process)
chr4	235701190	235701267	diffreps_peak_965310	6.56883	77	NM_017336	Ptpro	3.18222	2.69879e-07	2.9175e-05	up	50677	GLEPP1|RPTP-BK	RGD:62068|Ensembl:ENSRNOG00000006231	protein tyrosine phosphatase, receptor type, O		GO:0005886(plasma membrane)//GO:0070062(extracellular exosome)//GO:0016328(lateral plasma membrane)//GO:0016021(integral component of membrane)//GO:0043197(dendritic spine)//GO:0016324(apical plasma membrane)	GO:0042803(protein homodimerization activity)//GO:0017147(Wnt-protein binding)//GO:0004725(protein tyrosine phosphatase activity)	GO:0000902(cell morphogenesis)//GO:0036060(slit diaphragm assembly)//GO:0003105(negative regulation of glomerular filtration)//GO:0072112(glomerular visceral epithelial cell differentiation)//GO:0090090(negative regulation of canonical Wnt signaling pathway)//GO:0007411(axon guidance)//GO:0035335(peptidyl-tyrosine dephosphorylation)//GO:0003093(regulation of glomerular filtration)//GO:0007399(ner…
chr4	183856381	183856464	diffreps_peak_937167	8.34774	83	NM_001109247	Arhgap25	4.48201	4.49011e-09	1.35554e-06	up	500246	RGD1562105	RGD:1562105|Ensembl:ENSRNOG00000009347	Rho GTPase activating protein 25			GO:0005096(GTPase activator activity)	GO:0043547(positive regulation of GTPase activity)//GO:0007165(signal transduction)
chr1	263534760	263535003	diffreps_peak_134256	11.6952	243	NM_001169112	Kif11	6.87174	2.01727e-12	4.6198e-09	up	171304	Knsl1	RGD:621258|Ensembl:ENSRNOG00000056069	kinesin family member 11		GO:0005871(kinesin complex)//GO:0005874(microtubule)//GO:0016020(membrane)//GO:0005819(spindle)//GO:0005876(spindle microtubule)//GO:0005737(cytoplasm)//GO:0000922(spindle pole)	GO:0005524(ATP binding)//GO:0019901(protein kinase binding)//GO:0008017(microtubule binding)//GO:0032403(protein complex binding)//GO:0008574(ATP-dependent microtubule motor activity, plus-end-directed)	GO:0007018(microtubule-based movement)//GO:0090307(mitotic spindle assembly)//GO:0051225(spindle assembly)//GO:0046602(regulation of mitotic centrosome separation)//GO:0007051(spindle organization)//GO:0007100(mitotic centrosome separation)//GO:0007059(chromosome segregation)
chr7	100534801	100535354	diffreps_peak_1181576	8.94435	553	NM_023985	Trib1	2.57426	1.13672e-09	4.63826e-07	up	78969	Gig2	RGD:621596|Ensembl:ENSRNOG00000004100	tribbles pseudokinase 1		GO:0005634(nucleus)//GO:0005737(cytoplasm)	GO:0004860(protein kinase inhibitor activity)//GO:0031625(ubiquitin protein ligase binding)//GO:0055106(ubiquitin-protein transferase regulator activity)//GO:0004672(protein kinase activity)//GO:0005524(ATP binding)//GO:0008134(transcription factor binding)//GO:0031434(mitogen-activated protein kinase kinase binding)	GO:0045659(negative regulation of neutrophil differentiation)//GO:0045645(positive regulation of eosinophil differentiation)//GO:0050790(regulation of catalytic activity)//GO:0043405(regulation of MAP kinase activity)//GO:0032436(positive regulation of proteasomal ubiquitin-dependent protein catabolic process)//GO:0014912(negative regulation of smooth muscle cell migration)//GO:1904030(negative r…
chr14	6037994	6038033	diffreps_peak_342729	9.04853	39	NM_001107205	Abcg3l3	4.05837	8.94279e-10	3.87826e-07	up	305142	RGD1564709	RGD:1564709|Ensembl:ENSRNOG00000039890|Vega:OTTRNOG00000002113	ATP-binding cassette, subfamily G (WHITE), member 3-like 3		GO:0005886(plasma membrane)//GO:0016021(integral component of membrane)	GO:0005524(ATP binding)//GO:0015238(drug transmembrane transporter activity)//GO:0042626(ATPase activity, coupled to transmembrane movement of substances)	GO:0006855(drug transmembrane transport)
chr6	46670501	46670552	diffreps_peak_1076883	12.0329	51	NM_001106717	Gen1	4.92951	9.27056e-13	3.00155e-09	up	298884	RGD1559792	RGD:1559792|Ensembl:ENSRNOG00000004667	GEN1 Holliday junction 5' flap endonuclease		GO:0005813(centrosome)//GO:0070062(extracellular exosome)	GO:0008821(crossover junction endodeoxyribonuclease activity)//GO:0003677(DNA binding)	GO:0090267(positive regulation of mitotic cell cycle spindle assembly checkpoint)//GO:0000724(double-strand break repair via homologous recombination)//GO:0090305(nucleic acid phosphodiester bond hydrolysis)//GO:0010824(regulation of centrosome duplication)//GO:0071140(resolution of mitotic recombination intermediates)//GO:0071139(resolution of recombination intermediates)
chr7	65830147	65830207	diffreps_peak_1160645	5.31196	60	NM_001011989	Gns	2.09743	4.87572e-06	0.000330953	up	299825	-	RGD:1305877|Ensembl:ENSRNOG00000047350	glucosamine (N-acetyl)-6-sulfatase	rno00531(Glycosaminoglycan degradation)//rno01100(Metabolic pathways)//rno04142(Lysosome)	GO:0005764(lysosome)//GO:0070062(extracellular exosome)	GO:0008484(sulfuric ester hydrolase activity)//GO:0005539(glycosaminoglycan binding)//GO:0046872(metal ion binding)//GO:0008449(N-acetylglucosamine-6-sulfatase activity)//GO:0043199(sulfate binding)	GO:0042340(keratan sulfate catabolic process)
chr8	23432332	23432523	diffreps_peak_1210944	7.82203	191	ENSRNOT00000019601	Anln	4.62248	1.50651e-08	3.27439e-06	up	363031	RGD1561367	RGD:1561367|Ensembl:ENSRNOG00000014343	anillin, actin binding protein		GO:0005654(nucleoplasm)//GO:0016021(integral component of membrane)//GO:0015629(actin cytoskeleton)//GO:0043231(intracellular membrane-bounded organelle)//GO:0005826(actomyosin contractile ring)	GO:0003779(actin binding)	GO:0000281(mitotic cytokinesis)//GO:0002244(hematopoietic progenitor cell differentiation)//GO:0090521(glomerular visceral epithelial cell migration)
chr7	129836882	129836927	diffreps_peak_1194113	6.80189	45	ENSRNOT00000010467	Plxnb2	2.22513	1.57802e-07	1.88991e-05	up	315217	-	RGD:1305495|Ensembl:ENSRNOG00000007133	plexin B2	rno04360(Axon guidance)	GO:0005887(integral component of plasma membrane)//GO:0002116(semaphorin receptor complex)//GO:0009986(cell surface)//GO:0070062(extracellular exosome)	GO:0017154(semaphorin receptor activity)	GO:0008360(regulation of cell shape)//GO:0030334(regulation of cell migration)//GO:0007162(negative regulation of cell adhesion)//GO:0071526(semaphorin-plexin signaling pathway)//GO:0007420(brain development)//GO:0007405(neuroblast proliferation)//GO:2001222(regulation of neuron migration)//GO:1902287(semaphorin-plexin signaling pathway involved in axon guidance)//GO:0001932(regulation of protein…
chr4	49861028	49861155	diffreps_peak_900091	7.4762	127	NM_013080	Ptprz1	3.2146	3.34038e-08	5.80936e-06	up	25613	PTPzeta-A|PTPzeta-B|PTPzeta-S|Ptpz|RPTPbeta	RGD:3455|Ensembl:ENSRNOG00000006030	protein tyrosine phosphatase, receptor type Z1		GO:0045211(postsynaptic membrane)//GO:0016021(integral component of membrane)//GO:0030027(lamellipodium)//GO:0016020(membrane)//GO:0030425(dendrite)//GO:0072534(perineuronal net)//GO:0030424(axon)//GO:0030175(filopodium)//GO:0043197(dendritic spine)//GO:0030426(growth cone)//GO:0005578(proteinaceous extracellular matrix)//GO:0032587(ruffle membrane)//GO:0005615(extracellular space)//GO:0005737(cy…	GO:0016791(phosphatase activity)//GO:0005515(protein binding)//GO:0017134(fibroblast growth factor binding)//GO:0004725(protein tyrosine phosphatase activity)	GO:0010976(positive regulation of neuron projection development)//GO:0048709(oligodendrocyte differentiation)//GO:0008542(visual learning)//GO:0008285(negative regulation of cell proliferation)//GO:0010812(negative regulation of cell-substrate adhesion)//GO:0070445(regulation of oligodendrocyte progenitor proliferation)//GO:1900006(positive regulation of dendrite development)//GO:0002244(hematopo…
chr20	14461382	14461436	diffreps_peak_758814	6.26308	54	NM_053489	Col18a1	2.64854	5.45662e-07	5.22439e-05	up	85251	-	RGD:70936|Ensembl:ENSRNOG00000001229	collagen type XVIII alpha 1 chain	rno04974(Protein digestion and absorption)	GO:0031012(extracellular matrix)//GO:0005604(basement membrane)//GO:0070062(extracellular exosome)//GO:0005615(extracellular space)//GO:0030938(collagen type XVIII trimer)	GO:0003674(molecular_function)//GO:0005198(structural molecule activity)//GO:0042802(identical protein binding)	GO:0008284(positive regulation of cell proliferation)//GO:2000353(positive regulation of endothelial cell apoptotic process)//GO:0042493(response to drug)//GO:0030198(extracellular matrix organization)//GO:0001886(endothelial cell morphogenesis)//GO:0007155(cell adhesion)//GO:0051599(response to hydrostatic pressure)//GO:0030335(positive regulation of cell migration)//GO:0001525(angiogenesis)
chr5	74030681	74030787	diffreps_peak_1002339	8.1102	106	NM_178095	Abca1	8.13763	7.7589e-09	2.02362e-06	up	313210	-	RGD:631344|Ensembl:ENSRNOG00000018126	ATP binding cassette subfamily A member 1	rno02010(ABC transporters)//rno04975(Fat digestion and absorption)	GO:0030139(endocytic vesicle)//GO:0005886(plasma membrane)//GO:0005887(integral component of plasma membrane)//GO:0045335(phagocytic vesicle)//GO:0009986(cell surface)//GO:0048471(perinuclear region of cytoplasm)//GO:0005794(Golgi apparatus)//GO:0009897(external side of plasma membrane)//GO:0043231(intracellular membrane-bounded organelle)//GO:0045121(membrane raft)//GO:0034364(high-density lipop…	GO:0034186(apolipoprotein A-I binding)//GO:0008509(anion transmembrane transporter activity)//GO:0034185(apolipoprotein binding)//GO:0005102(receptor binding)//GO:0017127(cholesterol transporter activity)//GO:0005548(phospholipid transporter activity)//GO:0034188(apolipoprotein A-I receptor activity)//GO:0005524(ATP binding)//GO:0031267(small GTPase binding)//GO:0019905(syntaxin binding)//GO:0042…	GO:0038027(apolipoprotein A-I-mediated signaling pathway)//GO:0007040(lysosome organization)//GO:0032367(intracellular cholesterol transport)//GO:0098656(anion transmembrane transport)//GO:0010875(positive regulation of cholesterol efflux)//GO:0055091(phospholipid homeostasis)//GO:0034380(high-density lipoprotein particle assembly)//GO:0030819(positive regulation of cAMP biosynthetic process)//GO…
chr2	251227778	251227900	diffreps_peak_738560	6.01576	122	ENSRNOT00000014695	Zgrf1	2.11931	9.64372e-07	8.4472e-05	up	310880	RGD1305834	RGD:1305834|Ensembl:ENSRNOG00000036980	zinc finger, GRF-type containing 1			GO:0008270(zinc ion binding)
chr5	26687501	26687727	diffreps_peak_983338	8.24494	226	ENSRNOT00000008901	Chd7	2.04912	5.6893e-09	1.62277e-06	up	312974	-	RGD:1311921|Ensembl:ENSRNOG00000006689	chromodomain helicase DNA binding protein 7		GO:0005634(nucleus)	GO:0005524(ATP binding)//GO:1990841(promoter-specific chromatin binding)//GO:0000978(RNA polymerase II core promoter proximal region sequence-specific DNA binding)//GO:0016817(hydrolase activity, acting on acid anhydrides)	GO:0048844(artery morphogenesis)//GO:0048752(semicircular canal morphogenesis)//GO:0035904(aorta development)//GO:0042471(ear morphogenesis)//GO:0030217(T cell differentiation)//GO:0050890(cognition)//GO:0060041(retina development in camera-type eye)//GO:0060021(palate development)//GO:0007605(sensory perception of sound)//GO:0048806(genitalia development)//GO:0021772(olfactory bulb development)/…
chr1	197929815	197929920	diffreps_peak_99660	5.12674	105	NM_133542	Igsf6	3.23796	7.46902e-06	0.000470139	up	171064	DORA	RGD:620663|Ensembl:ENSRNOG00000017277	immunoglobulin superfamily, member 6		GO:0016021(integral component of membrane)
chr13	87249242	87249350	diffreps_peak_323007	7.85137	108	NM_019177	Sell	36.3684	1.40808e-08	3.11938e-06	up	29259	A.11|L-selectin|LECAM-1	RGD:3655|Ensembl:ENSRNOG00000002776	selectin L	rno04514(Cell adhesion molecules (CAMs))	GO:0005886(plasma membrane)//GO:0009897(external side of plasma membrane)//GO:0009986(cell surface)//GO:0016021(integral component of membrane)	GO:0030246(carbohydrate binding)//GO:0050839(cell adhesion molecule binding)//GO:0002020(protease binding)//GO:0051861(glycolipid binding)	GO:0034201(response to oleic acid)//GO:0055093(response to hyperoxia)//GO:0033198(response to ATP)//GO:0090023(positive regulation of neutrophil chemotaxis)//GO:0007155(cell adhesion)//GO:0070543(response to linoleic acid)//GO:0042981(regulation of apoptotic process)
chr15	63125434	63125532	diffreps_peak_427769	7.63517	98	ENSRNOT00000073481	Enox1	5.84772	2.31651e-08	4.46319e-06	up	306038	RGD1306118	RGD:1306118|Ensembl:ENSRNOG00000047817	ecto-NOX disulfide-thiol exchanger 1		GO:0005575(cellular_component)	GO:0000166(nucleotide binding)//GO:0003674(molecular_function)//GO:0003676(nucleic acid binding)	GO:0008150(biological_process)
chr1	6314341	6314539	diffreps_peak_3814	9.31443	198	NM_001108902	Rab32	4.61237	4.84811e-10	2.38668e-07	up	365042	RGD1559997	RGD:1559997|Ensembl:ENSRNOG00000014258	RAB32, member RAS oncogene family		GO:0045335(phagocytic vesicle)//GO:0005802(trans-Golgi network)//GO:0031905(early endosome lumen)//GO:0016020(membrane)//GO:0005739(mitochondrion)//GO:0042470(melanosome)//GO:0005769(early endosome)	GO:0003924(GTPase activity)//GO:0030742(GTP-dependent protein binding)//GO:0035651(AP-3 adaptor complex binding)//GO:0036461(BLOC-2 complex binding)//GO:0005525(GTP binding)//GO:0035650(AP-1 adaptor complex binding)//GO:0035612(AP-2 adaptor complex binding)	GO:0032438(melanosome organization)//GO:0035646(endosome to melanosome transport)//GO:0007264(small GTPase mediated signal transduction)//GO:0019882(antigen processing and presentation)//GO:0090382(phagosome maturation)//GO:1903232(melanosome assembly)
chr17	33293920	33294460	diffreps_peak_506949	6.66077	540	NM_022624	Slc22a23	5.50064	2.18389e-07	2.45904e-05	up	64559	Nritp	RGD:620302|Ensembl:ENSRNOG00000017210	solute carrier family 22, member 23		GO:0005887(integral component of plasma membrane)	GO:0008514(organic anion transmembrane transporter activity)	GO:0055085(transmembrane transport)//GO:0015711(organic anion transport)
chr1	105951414	105951489	diffreps_peak_55805	5.91149	75	NM_138529	Nav2	2.55	1.22606e-06	0.000103491	up	171563	Rainb1	RGD:619778|Ensembl:ENSRNOG00000014530	neuron navigator 2		GO:0005578(proteinaceous extracellular matrix)//GO:0005654(nucleoplasm)//GO:0005614(interstitial matrix)	GO:0008201(heparin binding)	GO:0021554(optic nerve development)//GO:0003025(regulation of systemic arterial blood pressure by baroreceptor feedback)//GO:0007626(locomotory behavior)//GO:0021563(glossopharyngeal nerve development)//GO:0007608(sensory perception of smell)//GO:0007399(nervous system development)//GO:0007605(sensory perception of sound)//GO:0021564(vagus nerve development)
chr19	25622555	25622694	diffreps_peak_594019	12.0758	139	NM_012580	Hmox1	5.35531	8.39919e-13	2.83126e-09	up	24451	HEOXG|Heox|Hmox|Ho-1|Ho1|hsp32	RGD:2806|Ensembl:ENSRNOG00000014117	heme oxygenase 1	rno00860(Porphyrin and chlorophyll metabolism)//rno04066(HIF-1 signaling pathway)//rno04978(Mineral absorption)	GO:0005886(plasma membrane)//GO:0005901(caveola)//GO:0048471(perinuclear region of cytoplasm)//GO:0005789(endoplasmic reticulum membrane)//GO:0005829(cytosol)//GO:0005783(endoplasmic reticulum)//GO:0005730(nucleolus)//GO:0005634(nucleus)	GO:0004392(heme oxygenase (decyclizing) activity)//GO:0042803(protein homodimerization activity)//GO:0004871(signal transducer activity)//GO:0019899(enzyme binding)//GO:0004630(phospholipase D activity)//GO:0020037(heme binding)//GO:0046872(metal ion binding)//GO:0005515(protein binding)	GO:0006644(phospholipid metabolic process)//GO:0010656(negative regulation of muscle cell apoptotic process)//GO:0043123(positive regulation of I-kappaB kinase/NF-kappaB signaling)//GO:0006979(response to oxidative stress)//GO:0006788(heme oxidation)//GO:0032764(negative regulation of mast cell cytokine production)//GO:0006879(cellular iron ion homeostasis)//GO:0008285(negative regulation of cell…
chr8	112269879	112270036	diffreps_peak_1259767	8.98169	157	NM_020072	Acpp	99.2	1.04306e-09	4.33218e-07	up	56780	5'-NT|Acpp11|FRAP|Ppal|RNACPP11|pap	RGD:2023|Ensembl:ENSRNOG00000011820	acid phosphatase, prostate		GO:0005886(plasma membrane)//GO:0005771(multivesicular body)//GO:0005576(extracellular region)//GO:0016021(integral component of membrane)//GO:0030175(filopodium)//GO:0005765(lysosomal membrane)//GO:0012506(vesicle membrane)//GO:0031985(Golgi cisterna)//GO:0070062(extracellular exosome)//GO:0005622(intracellular)//GO:0045177(apical part of cell)//GO:0005634(nucleus)//GO:0005615(extracellular spac…	GO:0003993(acid phosphatase activity)//GO:0042131(thiamine phosphate phosphatase activity)//GO:0033265(choline binding)//GO:0042803(protein homodimerization activity)//GO:0042802(identical protein binding)//GO:0016791(phosphatase activity)//GO:0008253(5'-nucleotidase activity)//GO:0052642(lysophosphatidic acid phosphatase activity)	GO:0009117(nucleotide metabolic process)//GO:0051930(regulation of sensory perception of pain)//GO:0046085(adenosine metabolic process)//GO:0006772(thiamine metabolic process)//GO:0016311(dephosphorylation)//GO:0060168(positive regulation of adenosine receptor signaling pathway)//GO:0006144(purine nucleobase metabolic process)
chr4	212085090	212085286	diffreps_peak_953613	5.3227	196	NM_019261	Klrc2	20.1628	4.75664e-06	0.000324073	up	29684	Nkg2E|rNKG2C	RGD:2977|Ensembl:ENSRNOG00000052467	killer cell lectin-like receptor subfamily C, member 2	rno04612(Antigen processing and presentation)	GO:0009897(external side of plasma membrane)//GO:0005575(cellular_component)//GO:0016021(integral component of membrane)	GO:0003674(molecular_function)	GO:0008150(biological_process)
chr1	172540806	172540923	diffreps_peak_85582	5.59329	117	NM_001107539	Fchsd2	2.0458	2.55098e-06	0.000192465	up	308864	-	RGD:1304812|Ensembl:ENSRNOG00000019319	FCH and double SH3 domains 2
chr11	48199366	48199880	diffreps_peak_233135	6.50816	514	NM_001107100	Col8a1	2.03017	3.10341e-07	3.27422e-05	up	304021	-	RGD:1309361|Ensembl:ENSRNOG00000039668	collagen, type VIII, alpha 1		GO:0031012(extracellular matrix)//GO:0043231(intracellular membrane-bounded organelle)//GO:0005581(collagen trimer)//GO:0070062(extracellular exosome)		GO:0048593(camera-type eye morphogenesis)//GO:0010811(positive regulation of cell-substrate adhesion)//GO:0050673(epithelial cell proliferation)//GO:0035987(endodermal cell differentiation)
chr8	81707504	81707653	diffreps_peak_1245353	10.4293	149	NM_022178	Myo5a	2.08068	3.72142e-11	3.18647e-08	up	25017	D|Dop|Myh12	RGD:3143|Ensembl:ENSRNOG00000058866	myosin VA		GO:0005777(peroxisome)//GO:0043005(neuron projection)//GO:0005794(Golgi apparatus)//GO:0005770(late endosome)//GO:0005882(intermediate filament)//GO:0042470(melanosome)//GO:0005737(cytoplasm)//GO:0016020(membrane)//GO:0030424(axon)//GO:0001750(photoreceptor outer segment)//GO:0005884(actin filament)//GO:0042641(actomyosin)//GO:0008021(synaptic vesicle)//GO:0032593(insulin-responsive compartment)/…	GO:0043008(ATP-dependent protein binding)//GO:0017137(Rab GTPase binding)//GO:0046982(protein heterodimerization activity)//GO:0048306(calcium-dependent protein binding)//GO:0000146(microfilament motor activity)//GO:0005524(ATP binding)//GO:0003779(actin binding)//GO:0005516(calmodulin binding)//GO:0017075(syntaxin-1 binding)//GO:0000149(SNARE binding)//GO:0003774(motor activity)//GO:0044822(poly…	GO:0030073(insulin secretion)//GO:0048066(developmental pigmentation)//GO:0042552(myelination)//GO:0051643(endoplasmic reticulum localization)//GO:0030318(melanocyte differentiation)//GO:0016192(vesicle-mediated transport)//GO:0030050(vesicle transport along actin filament)//GO:0031585(regulation of inositol 1,4,5-trisphosphate-sensitive calcium-release channel activity)//GO:0017157(regulation of…
chr15	71182276	71184908	diffreps_peak_430994	6.09702	2632	NM_001107279	Pcdh17	3.32062	7.99791e-07	7.2094e-05	up	306055	-	RGD:1304753|Ensembl:ENSRNOG00000008970	protocadherin 17		GO:0005886(plasma membrane)//GO:0016021(integral component of membrane)	GO:0005509(calcium ion binding)	GO:2000807(regulation of synaptic vesicle clustering)//GO:0007156(homophilic cell adhesion via plasma membrane adhesion molecules)//GO:0050805(negative regulation of synaptic transmission)//GO:1904071(presynaptic active zone assembly)//GO:0030534(adult behavior)
chr18	25109881	25109900	diffreps_peak_553564	5.69031	19	ENSRNOT00000027780	Rps27l3	6.01916	2.04027e-06	0.000159373	up
chr13	72987551	72987697	diffreps_peak_312674	5.73285	146	NM_001271292	Hmcn1	3.51772	1.84989e-06	0.000146713	up	289094	RGD1564772	RGD:1564772|Ensembl:ENSRNOG00000028627|Vega:OTTRNOG00000001030	hemicentin 1		GO:0005604(basement membrane)//GO:0030054(cell junction)//GO:0005576(extracellular region)//GO:0005938(cell cortex)//GO:0070062(extracellular exosome)	GO:0005509(calcium ion binding)
chr5	63950140	63950153	diffreps_peak_997790	10.3257	13	ENSRNOT00000019916	Glipr2	2.21779	4.72363e-11	3.83813e-08	up	679819	-	RGD:1583669|Ensembl:ENSRNOG00000014838	GLI pathogenesis-related 2		GO:0070062(extracellular exosome)//GO:0000139(Golgi membrane)	GO:0042803(protein homodimerization activity)	GO:0010634(positive regulation of epithelial cell migration)//GO:0070374(positive regulation of ERK1 and ERK2 cascade)//GO:0010718(positive regulation of epithelial to mesenchymal transition)
chr8	22006632	22006670	diffreps_peak_1210128	7.61486	38	NM_053354	Dnmt1	2.29578	2.42741e-08	4.62184e-06	up	84350	-	RGD:620979|Ensembl:ENSRNOG00000039859	DNA (cytosine-5-)-methyltransferase 1	rno00270(Cysteine and methionine metabolism)//rno01100(Metabolic pathways)//rno05206(MicroRNAs in cancer)	GO:0000792(heterochromatin)//GO:0043234(protein complex)//GO:0005721(pericentric heterochromatin)//GO:0005657(replication fork)//GO:0005634(nucleus)//GO:0005737(cytoplasm)//GO:0043025(neuronal cell body)	GO:0045322(unmethylated CpG binding)//GO:0008270(zinc ion binding)//GO:0019904(protein domain specific binding)//GO:0003723(RNA binding)//GO:0003886(DNA (cytosine-5-)-methyltransferase activity)//GO:0003682(chromatin binding)//GO:0030331(estrogen receptor binding)//GO:0051718(DNA (cytosine-5-)-methyltransferase activity, acting on CpG substrates)//GO:0042826(histone deacetylase binding)//GO:00081…	GO:1990090(cellular response to nerve growth factor stimulus)//GO:0016458(gene silencing)//GO:0071230(cellular response to amino acid stimulus)//GO:0010288(response to lead ion)//GO:0051571(positive regulation of histone H3-K4 methylation)//GO:0016568(chromatin modification)//GO:0010628(positive regulation of gene expression)//GO:0090116(C-5 methylation of cytosine)//GO:0010216(maintenance of DNA…
chr10	18895956	18896022	diffreps_peak_159999	7.60896	66	NM_130421	Lcp2	4.7786	2.4606e-08	4.67096e-06	up	155918	Slp76	RGD:619743|Ensembl:ENSRNOG00000005620	lymphocyte cytosolic protein 2	rno04015(Rap1 signaling pathway)//rno04380(Osteoclast differentiation)//rno04611(Platelet activation)//rno04650(Natural killer cell mediated cytotoxicity)//rno04660(T cell receptor signaling pathway)//rno04664(Fc epsilon RI signaling pathway)	GO:0036398(TCR signalosome)//GO:0044853(plasma membrane raft)//GO:0005911(cell-cell junction)//GO:0005829(cytosol)		GO:0007169(transmembrane receptor protein tyrosine kinase signaling pathway)//GO:0045576(mast cell activation)//GO:0045860(positive regulation of protein kinase activity)//GO:0050852(T cell receptor signaling pathway)//GO:0006955(immune response)//GO:0035556(intracellular signal transduction)//GO:0050663(cytokine secretion)
chr2	168874501	168874700	diffreps_peak_697766	8.49532	199	NM_022800	P2ry12	2.32698	3.19653e-09	1.04543e-06	up	64803	P2y12	RGD:621681|Ensembl:ENSRNOG00000013902|Vega:OTTRNOG00000001299	purinergic receptor P2Y12	rno04611(Platelet activation)	GO:0005886(plasma membrane)//GO:0005887(integral component of plasma membrane)//GO:0005901(caveola)//GO:0009986(cell surface)//GO:0009925(basal plasma membrane)//GO:0009897(external side of plasma membrane)//GO:0005739(mitochondrion)//GO:0031224(intrinsic component of membrane)	GO:0001621(ADP receptor activity)//GO:0001609(G-protein coupled adenosine receptor activity)	GO:0030168(platelet activation)//GO:0071318(cellular response to ATP)//GO:0071805(potassium ion transmembrane transport)//GO:0071407(cellular response to organic cyclic compound)//GO:0030030(cell projection organization)//GO:0010700(negative regulation of norepinephrine secretion)//GO:0070527(platelet aggregation)//GO:0070588(calcium ion transmembrane transport)//GO:0043270(positive regulation of…
chr16	63540901	63541092	diffreps_peak_481910	6.95746	191	NM_031588	Nrg1	12.4862	1.10292e-07	1.4264e-05	up	112400	-	RGD:621341|Ensembl:ENSRNOG00000010392	neuregulin 1	rno04012(ErbB signaling pathway)	GO:0045202(synapse)//GO:0005886(plasma membrane)//GO:0005887(integral component of plasma membrane)//GO:0005576(extracellular region)//GO:0030425(dendrite)//GO:0030424(axon)//GO:0009897(external side of plasma membrane)//GO:0030673(axolemma)//GO:0016021(integral component of membrane)//GO:0031594(neuromuscular junction)//GO:0005622(intracellular)//GO:0044297(cell body)//GO:0005634(nucleus)//GO:00…	GO:0030296(protein tyrosine kinase activator activity)//GO:0003674(molecular_function)//GO:0008083(growth factor activity)//GO:0003712(transcription cofactor activity)//GO:0005102(receptor binding)//GO:0043125(ErbB-3 class receptor binding)//GO:0030971(receptor tyrosine kinase binding)//GO:0045499(chemorepellent activity)//GO:0005178(integrin binding)//GO:0005176(ErbB-2 class receptor binding)	GO:0010976(positive regulation of neuron projection development)//GO:0007517(muscle organ development)//GO:0007169(transmembrane receptor protein tyrosine kinase signaling pathway)//GO:0055007(cardiac muscle cell differentiation)//GO:0010001(glial cell differentiation)//GO:0048738(cardiac muscle tissue development)//GO:0010628(positive regulation of gene expression)//GO:0055012(ventricular cardia…
chr17	58699737	58700406	diffreps_peak_521331	10.0324	669	NM_001109417	Hist1h1b	7.55655	9.28062e-11	6.46778e-08	up	680522	-	RGD:1590638|Ensembl:ENSRNOG00000060355	histone cluster 1, H1b		GO:0070062(extracellular exosome)//GO:0000786(nucleosome)//GO:0005720(nuclear heterochromatin)//GO:0000790(nuclear chromatin)	GO:0044822(poly(A) RNA binding)//GO:0042826(histone deacetylase binding)//GO:0031490(chromatin DNA binding)//GO:0003677(DNA binding)	GO:0006325(chromatin organization)//GO:0007517(muscle organ development)//GO:0051574(positive regulation of histone H3-K9 methylation)//GO:0030307(positive regulation of cell growth)//GO:0050821(protein stabilization)//GO:0006334(nucleosome assembly)//GO:0000122(negative regulation of transcription from RNA polymerase II promoter)//GO:0071169(establishment of protein localization to chromatin)
chr6	96394521	96394652	diffreps_peak_1100894	9.77225	131	NM_001109531	Mis18bp1	3.17259	1.68947e-10	1.03673e-07	up	689296	RGD1305497	RGD:1594757|Ensembl:ENSRNOG00000023093|Vega:OTTRNOG00000001324	MIS18 binding protein 1		GO:0000778(condensed nuclear chromosome kinetochore)	GO:0003677(DNA binding)
chr8	117061440	117061485	diffreps_peak_1262090	6.70941	45	NM_001106858	Col7a1	85.5	1.9525e-07	2.24211e-05	up	301012	-	RGD:1311417|Ensembl:ENSRNOG00000020579	collagen, type VII, alpha 1	rno04974(Protein digestion and absorption)	GO:0005604(basement membrane)//GO:0005575(cellular_component)//GO:0005615(extracellular space)	GO:0003674(molecular_function)//GO:0042802(identical protein binding)	GO:0035987(endodermal cell differentiation)//GO:0008150(biological_process)
chr7	53326079	53326260	diffreps_peak_1155104	5.01628	181	NM_001108092	E2f7	10.0649	9.63213e-06	0.000576107	up	314818	E2F-7	RGD:1310258|Ensembl:ENSRNOG00000026252	E2F transcription factor 7		GO:0005667(transcription factor complex)//GO:0005634(nucleus)	GO:0001227(transcriptional repressor activity, RNA polymerase II transcription regulatory region sequence-specific binding)//GO:0003700(transcription factor activity, sequence-specific DNA binding)//GO:0001047(core promoter binding)//GO:0000977(RNA polymerase II regulatory region sequence-specific DNA binding)//GO:0042802(identical protein binding)//GO:0003714(transcription corepressor activity)	GO:0032877(positive regulation of DNA endoreduplication)//GO:0071930(negative regulation of transcription involved in G1/S transition of mitotic cell cycle)//GO:0030330(DNA damage response, signal transduction by p53 class mediator)//GO:0000122(negative regulation of transcription from RNA polymerase II promoter)//GO:2000134(negative regulation of G1/S transition of mitotic cell cycle)//GO:006070…
chr8	23440381	23440494	diffreps_peak_1210952	6.47685	113	ENSRNOT00000019601	Anln	4.87045	3.33543e-07	3.47647e-05	up	363031	RGD1561367	RGD:1561367|Ensembl:ENSRNOG00000014343	anillin, actin binding protein		GO:0005654(nucleoplasm)//GO:0016021(integral component of membrane)//GO:0015629(actin cytoskeleton)//GO:0043231(intracellular membrane-bounded organelle)//GO:0005826(actomyosin contractile ring)	GO:0003779(actin binding)	GO:0000281(mitotic cytokinesis)//GO:0002244(hematopoietic progenitor cell differentiation)//GO:0090521(glomerular visceral epithelial cell migration)
chr8	131230726	131230868	diffreps_peak_1270511	10.9304	142	NM_181635	Kif15	7.41091	1.17371e-11	1.39327e-08	up	353302	Knsl7	RGD:727790|Ensembl:ENSRNOG00000060356	kinesin family member 15		GO:0016020(membrane)//GO:0005819(spindle)//GO:0005871(kinesin complex)//GO:0005737(cytoplasm)//GO:0005874(microtubule)	GO:0005524(ATP binding)//GO:0008017(microtubule binding)//GO:0016887(ATPase activity)//GO:0003777(microtubule motor activity)	GO:0007018(microtubule-based movement)
chr10	31143624	31144305	diffreps_peak_166887	8.849	681	ENSRNOT00000008559	Fndc9	5.62069	1.4158e-09	5.54108e-07	up	100362205	-	RGD:2318580|Ensembl:ENSRNOG00000006549	fibronectin type III domain containing 9		GO:0016021(integral component of membrane)
chrX	3404641	3405152	diffreps_peak_1336852	8.01343	511	NM_001108242	Slc9a7	7.0167	9.69546e-09	2.38116e-06	up	317170	Nhe7	RGD:1561385|Ensembl:ENSRNOG00000004150	solute carrier family 9 member A7		GO:0016021(integral component of membrane)//GO:0055038(recycling endosome membrane)//GO:0005802(trans-Golgi network)	GO:0015385(sodium:proton antiporter activity)//GO:0015386(potassium:proton antiporter activity)//GO:0015299(solute:proton antiporter activity)	GO:1902600(hydrogen ion transmembrane transport)//GO:0006885(regulation of pH)
chr15	46740621	46740860	diffreps_peak_418151	9.15675	239	NM_017029	Nefm	18.3458	6.97034e-10	3.19704e-07	up	24588	Nef3|Nfm	RGD:3160	neurofilament, medium polypeptide	rno05014(Amyotrophic lateral sclerosis (ALS))	GO:0097418(neurofibrillary tangle)//GO:0043209(myelin sheath)//GO:0043204(perikaryon)//GO:0043005(neuron projection)//GO:0030424(axon)//GO:0014069(postsynaptic density)//GO:0005882(intermediate filament)//GO:0031594(neuromuscular junction)//GO:0005883(neurofilament)//GO:0005856(cytoskeleton)	GO:0005102(receptor binding)//GO:0005198(structural molecule activity)//GO:0046982(protein heterodimerization activity)//GO:0015643(toxic substance binding)	GO:1903937(response to acrylamide)//GO:0071392(cellular response to estradiol stimulus)//GO:0045110(intermediate filament bundle assembly)//GO:0098779(mitophagy in response to mitochondrial depolarization)//GO:0021510(spinal cord development)//GO:0021987(cerebral cortex development)//GO:0061564(axon development)//GO:0060052(neurofilament cytoskeleton organization)//GO:0045104(intermediate filamen…
chr10	74071856	74071939	diffreps_peak_191793	7.3357	83	ENSRNOT00000003164	Msi2	2.08557	4.61634e-08	7.3215e-06	up	360596	RGD1560397	RGD:1560397|Ensembl:ENSRNOG00000025338	musashi RNA-binding protein 2	rno03015(mRNA surveillance pathway)	GO:0005844(polysome)//GO:0005737(cytoplasm)	GO:0044822(poly(A) RNA binding)//GO:0000166(nucleotide binding)//GO:0008266(poly(U) RNA binding)//GO:0003727(single-stranded RNA binding)	GO:0048864(stem cell development)
chr9	102769427	102769721	diffreps_peak_1325533	11.4579	294	NM_053914	St8sia4	2.71095	3.48389e-12	6.35629e-09	up	116696	Siat8d	RGD:621845|Ensembl:ENSRNOG00000019128	ST8 alpha-N-acetyl-neuraminide alpha-2,8-sialyltransferase 4		GO:0016021(integral component of membrane)//GO:0005794(Golgi apparatus)	GO:0003828(alpha-N-acetylneuraminate alpha-2,8-sialyltransferase activity)//GO:0008373(sialyltransferase activity)	GO:0007162(negative regulation of cell adhesion)//GO:0006491(N-glycan processing)//GO:0009311(oligosaccharide metabolic process)//GO:0001574(ganglioside biosynthetic process)//GO:0097503(sialylation)//GO:0006486(protein glycosylation)
chrX	32714763	32714942	diffreps_peak_1349485	9.10428	179	NM_001127531	Ap1s2	3.7745	7.86547e-10	3.51611e-07	up	302671	RGD1561862	RGD:1561862|Ensembl:ENSRNOG00000038686	adaptor-related protein complex 1, sigma 2 subunit	rno04142(Lysosome)	GO:0030117(membrane coat)//GO:0005575(cellular_component)//GO:0005794(Golgi apparatus)//GO:0043231(intracellular membrane-bounded organelle)	GO:0003674(molecular_function)//GO:0008565(protein transporter activity)	GO:0060612(adipose tissue development)//GO:0006886(intracellular protein transport)//GO:0008542(visual learning)//GO:0016192(vesicle-mediated transport)//GO:0008150(biological_process)//GO:0036465(synaptic vesicle recycling)//GO:0050885(neuromuscular process controlling balance)//GO:0045444(fat cell differentiation)
chr13	98348781	98349000	diffreps_peak_329616	7.4164	219	NM_001100579	Uba2	14.0702	3.83356e-08	6.41556e-06	up	308508	Sae2|Uble1b	RGD:1312023|Ensembl:ENSRNOG00000021113	ubiquitin-like modifier activating enzyme 2	rno04120(Ubiquitin mediated proteolysis)	GO:0005654(nucleoplasm)//GO:0031510(SUMO activating enzyme complex)//GO:0005829(cytosol)	GO:0005524(ATP binding)//GO:0019948(SUMO activating enzyme activity)//GO:0046982(protein heterodimerization activity)//GO:0008134(transcription factor binding)	GO:0016925(protein sumoylation)
chr8	22009463	22009539	diffreps_peak_1210131	5.70418	76	NM_053354	Dnmt1	2.04576	1.97617e-06	0.000154966	up	84350	-	RGD:620979|Ensembl:ENSRNOG00000039859	DNA (cytosine-5-)-methyltransferase 1	rno00270(Cysteine and methionine metabolism)//rno01100(Metabolic pathways)//rno05206(MicroRNAs in cancer)	GO:0000792(heterochromatin)//GO:0043234(protein complex)//GO:0005721(pericentric heterochromatin)//GO:0005657(replication fork)//GO:0005634(nucleus)//GO:0005737(cytoplasm)//GO:0043025(neuronal cell body)	GO:0045322(unmethylated CpG binding)//GO:0008270(zinc ion binding)//GO:0019904(protein domain specific binding)//GO:0003723(RNA binding)//GO:0003886(DNA (cytosine-5-)-methyltransferase activity)//GO:0003682(chromatin binding)//GO:0030331(estrogen receptor binding)//GO:0051718(DNA (cytosine-5-)-methyltransferase activity, acting on CpG substrates)//GO:0042826(histone deacetylase binding)//GO:00081…	GO:1990090(cellular response to nerve growth factor stimulus)//GO:0016458(gene silencing)//GO:0071230(cellular response to amino acid stimulus)//GO:0010288(response to lead ion)//GO:0051571(positive regulation of histone H3-K4 methylation)//GO:0016568(chromatin modification)//GO:0010628(positive regulation of gene expression)//GO:0090116(C-5 methylation of cytosine)//GO:0010216(maintenance of DNA…
chr3	126934461	126934495	diffreps_peak_846125	6.315	34	NM_001106507	Bub1	4.5848	4.84175e-07	4.7414e-05	up	296137	-	RGD:1311707|Ensembl:ENSRNOG00000032778	BUB1 mitotic checkpoint serine/threonine kinase	rno04110(Cell cycle)//rno04114(Oocyte meiosis)//rno04914(Progesterone-mediated oocyte maturation)	GO:0000776(kinetochore)//GO:0000780(condensed nuclear chromosome, centromeric region)//GO:0016020(membrane)//GO:0005575(cellular_component)//GO:0000942(condensed nuclear chromosome outer kinetochore)//GO:0005737(cytoplasm)//GO:0005654(nucleoplasm)//GO:0000775(chromosome, centromeric region)//GO:0000777(condensed chromosome kinetochore)	GO:0004672(protein kinase activity)//GO:0005524(ATP binding)//GO:0003674(molecular_function)	GO:0051983(regulation of chromosome segregation)//GO:0007063(regulation of sister chromatid cohesion)//GO:0006468(protein phosphorylation)//GO:0008283(cell proliferation)//GO:0007094(mitotic spindle assembly checkpoint)//GO:2001244(positive regulation of intrinsic apoptotic signaling pathway)//GO:0007059(chromosome segregation)
chr2	254405625	254405650	diffreps_peak_739654	8.01635	25	ENSRNOT00000005772	Rpl34	2.89246	9.63057e-09	2.36964e-06	up	362041	Rpl34l2	RGD:1309402|Ensembl:ENSRNOG00000016387	ribosomal protein L34	rno03010(Ribosome)	GO:0005739(mitochondrion)//GO:0005840(ribosome)//GO:0022625(cytosolic large ribosomal subunit)	GO:0003723(RNA binding)//GO:0003674(molecular_function)//GO:0003735(structural constituent of ribosome)	GO:0006412(translation)//GO:0042254(ribosome biogenesis)//GO:0008150(biological_process)
chr6	131634941	131635400	diffreps_peak_1119481	5.08137	459	NM_023096	Kcnk10	3.91285	8.29152e-06	0.000513271	up	65272	TREK2	RGD:619732|Ensembl:ENSRNOG00000003813	potassium two pore domain channel subfamily K member 10	rno04971(Gastric acid secretion)	GO:0005886(plasma membrane)//GO:0005887(integral component of plasma membrane)	GO:0005244(voltage-gated ion channel activity)//GO:0005267(potassium channel activity)//GO:0022841(potassium ion leak channel activity)	GO:0030322(stabilization of membrane potential)//GO:0007613(memory)//GO:0034765(regulation of ion transmembrane transport)//GO:0071805(potassium ion transmembrane transport)
chr2	113738721	113738835	diffreps_peak_670649	9.32345	114	ENSRNOT00000075493	Fabp5	3.04508	4.7484e-10	2.34579e-07	up	140868	C-FABP|DA11|E-FABP	RGD:70997|Ensembl:ENSRNOG00000049075	fatty acid binding protein 5, epidermal	rno03320(PPAR signaling pathway)	GO:0070062(extracellular exosome)//GO:0005737(cytoplasm)	GO:0005215(transporter activity)//GO:0005504(fatty acid binding)	GO:0006629(lipid metabolic process)//GO:0006656(phosphatidylcholine biosynthetic process)//GO:0009611(response to wounding)//GO:0015758(glucose transport)//GO:0006006(glucose metabolic process)
chr1	232894841	232895480	diffreps_peak_115813	10.7979	639	NM_001106335	Incenp	3.13856	1.59244e-11	1.73107e-08	up	293733	-	RGD:1305292|Ensembl:ENSRNOG00000032929	inner centromere protein		GO:0000800(lateral element)//GO:0000795(synaptonemal complex)//GO:0010369(chromocenter)//GO:0000776(kinetochore)//GO:0030496(midbody)//GO:0005721(pericentric heterochromatin)//GO:0005819(spindle)//GO:0000801(central element)//GO:0043234(protein complex)//GO:0000775(chromosome, centromeric region)		GO:0007059(chromosome segregation)
chr12	25153071	25153389	diffreps_peak_273452	6.82699	318	ENSRNOT00000075031	Cux1	2.05205	1.48941e-07	1.80194e-05	up	116639	Cutl1	RGD:620618|Ensembl:ENSRNOG00000001424	cut-like homeobox 1		GO:0043005(neuron projection)//GO:0005794(Golgi apparatus)//GO:0030173(integral component of Golgi membrane)//GO:0000139(Golgi membrane)//GO:0005654(nucleoplasm)//GO:0005634(nucleus)//GO:0005737(cytoplasm)	GO:0043565(sequence-specific DNA binding)//GO:0003682(chromatin binding)//GO:0030674(protein binding, bridging)//GO:0000977(RNA polymerase II regulatory region sequence-specific DNA binding)//GO:0001205(transcriptional activator activity, RNA polymerase II distal enhancer sequence-specific binding)//GO:0003677(DNA binding)	GO:0006351(transcription, DNA-templated)//GO:0000301(retrograde transport, vesicle recycling within Golgi)//GO:0007275(multicellular organism development)//GO:0000122(negative regulation of transcription from RNA polymerase II promoter)//GO:0042491(auditory receptor cell differentiation)//GO:0001822(kidney development)//GO:0006891(intra-Golgi vesicle-mediated transport)//GO:0050775(positive regul…
chr13	94500801	94501200	diffreps_peak_327603	8.275	399	ENSRNOT00000051368	Ptma	2.28692	5.3088e-09	1.54141e-06	up	29222	-	RGD:61829|Ensembl:ENSRNOG00000018584	prothymosin alpha	rno05169(Epstein-Barr virus infection)	GO:0005654(nucleoplasm)//GO:0005634(nucleus)//GO:0005737(cytoplasm)//GO:0070062(extracellular exosome)	GO:0042393(histone binding)	GO:0008283(cell proliferation)//GO:0030154(cell differentiation)//GO:0045944(positive regulation of transcription from RNA polymerase II promoter)//GO:0043066(negative regulation of apoptotic process)//GO:0043154(negative regulation of cysteine-type endopeptidase activity involved in apoptotic process)//GO:0043486(histone exchange)
chr18	15280581	15280697	diffreps_peak_549239	7.15387	116	NM_031740	B4galt6	2.40026	7.01658e-08	1.00053e-05	up	65196	-	RGD:71046|Ensembl:ENSRNOG00000015895	beta-1,4-galactosyltransferase 6	rno00600(Sphingolipid metabolism)//rno01100(Metabolic pathways)	GO:0016021(integral component of membrane)//GO:0032580(Golgi cisterna membrane)	GO:0008489(UDP-galactose:glucosylceramide beta-1,4-galactosyltransferase activity)//GO:0046872(metal ion binding)//GO:0016757(transferase activity, transferring glycosyl groups)	GO:0005975(carbohydrate metabolic process)//GO:0006688(glycosphingolipid biosynthetic process)//GO:0006486(protein glycosylation)
chr2	211004308	211004364	diffreps_peak_717916	7.73236	56	ENSRNOT00000013393	S100a11	2.10002	1.85201e-08	3.80423e-06	up	445415	-	RGD:1303295|Ensembl:ENSRNOG00000010105	S100 calcium binding protein A11		GO:0070062(extracellular exosome)//GO:0005634(nucleus)//GO:0001726(ruffle)//GO:0005737(cytoplasm)//GO:0005615(extracellular space)	GO:0048306(calcium-dependent protein binding)//GO:0044548(S100 protein binding)//GO:0005509(calcium ion binding)//GO:0042803(protein homodimerization activity)	GO:0007283(spermatogenesis)//GO:0042127(regulation of cell proliferation)
chr1	214952143	214952481	diffreps_peak_108741	7.73899	338	NM_001271366	Mki67	4.50823	1.82395e-08	3.75967e-06	up	291234	-	RGD:1305476|Ensembl:ENSRNOG00000028137	marker of proliferation Ki-67		GO:0016020(membrane)//GO:0005575(cellular_component)//GO:0000793(condensed chromosome)//GO:0005730(nucleolus)//GO:0005634(nucleus)//GO:0000775(chromosome, centromeric region)//GO:0005737(cytoplasm)	GO:0044822(poly(A) RNA binding)//GO:0003674(molecular_function)//GO:0008022(protein C-terminus binding)	GO:0072574(hepatocyte proliferation)//GO:0007126(meiotic nuclear division)//GO:0031100(organ regeneration)//GO:0030212(hyaluronan metabolic process)//GO:0008283(cell proliferation)//GO:0034605(cellular response to heat)//GO:0014070(response to organic cyclic compound)//GO:1990705(cholangiocyte proliferation)//GO:0006259(DNA metabolic process)
chr10	73768768	73769423	diffreps_peak_191718	8.26993	655	NM_001009536	Trim25	2.30359	5.37113e-09	1.55562e-06	up	494338	Efp|Znf147	RGD:1594396|Ensembl:ENSRNOG00000002341	tripartite motif-containing 25	rno04064(NF-kappa B signaling pathway)//rno04622(RIG-I-like receptor signaling pathway)//rno05164(Influenza A)	GO:0005654(nucleoplasm)//GO:0005575(cellular_component)//GO:0005737(cytoplasm)	GO:0044822(poly(A) RNA binding)//GO:0003674(molecular_function)//GO:0008270(zinc ion binding)//GO:1904264(ubiquitin protein ligase activity involved in ERAD pathway)//GO:0004842(ubiquitin-protein transferase activity)	GO:0043123(positive regulation of I-kappaB kinase/NF-kappaB signaling)//GO:0045087(innate immune response)//GO:1902186(regulation of viral release from host cell)//GO:0046596(regulation of viral entry into host cell)//GO:0033280(response to vitamin D)//GO:0046597(negative regulation of viral entry into host cell)//GO:0042787(protein ubiquitination involved in ubiquitin-dependent protein catabolic…
chr15	60932333	60932355	diffreps_peak_426523	9.08822	22	NM_001012044	Lcp1	5.23128	8.16161e-10	3.61347e-07	up	306071	-	RGD:1308288|Ensembl:ENSRNOG00000010319	lymphocyte cytosolic protein 1		GO:0001891(phagocytic cup)//GO:0005886(plasma membrane)//GO:0015629(actin cytoskeleton)//GO:0030175(filopodium)//GO:0005575(cellular_component)//GO:0001725(stress fiber)//GO:0001726(ruffle)//GO:0005829(cytosol)//GO:0032432(actin filament bundle)//GO:0005925(focal adhesion)//GO:0070062(extracellular exosome)//GO:0005884(actin filament)//GO:0002102(podosome)//GO:0005615(extracellular space)//GO:000…	GO:0003674(molecular_function)//GO:0042802(identical protein binding)//GO:0005509(calcium ion binding)//GO:0003779(actin binding)//GO:0051020(GTPase binding)//GO:0051015(actin filament binding)	GO:0071803(positive regulation of podosome assembly)//GO:0044319(wound healing, spreading of cells)//GO:0031100(organ regeneration)//GO:0022617(extracellular matrix disassembly)//GO:0010737(protein kinase A signaling)//GO:0016477(cell migration)//GO:0051017(actin filament bundle assembly)//GO:0002286(T cell activation involved in immune response)//GO:0033157(regulation of intracellular protein tr…
chr10	25731024	25731125	diffreps_peak_164698	11.4946	101	NM_012964	Hmmr	4.00625	3.20208e-12	6.06508e-09	up	25460	RHAMM	RGD:2805|Ensembl:ENSRNOG00000059894	hyaluronan-mediated motility receptor	rno04512(ECM-receptor interaction)	GO:0016020(membrane)//GO:0009986(cell surface)//GO:0005737(cytoplasm)	GO:0005540(hyaluronic acid binding)	GO:0007010(cytoskeleton organization)//GO:0007267(cell-cell signaling)
chr8	53647605	53647640	diffreps_peak_1225759	6.29229	35	NM_001191793	Pih1d2	2.0828	5.10166e-07	4.95602e-05	up	315645	RGD1310503	RGD:1310503|Ensembl:ENSRNOG00000009965	PIH1 domain containing 2			GO:0017160(Ral GTPase binding)
chr7	11892676	11892710	diffreps_peak_1135639	9.56748	34	NM_001108732	Lsm7	2.20498	2.70717e-10	1.49557e-07	up	362829	-	RGD:1305354|Ensembl:ENSRNOG00000019552	LSM7 homolog, U6 small nuclear RNA and mRNA degradation associated	rno03018(RNA degradation)//rno03040(Spliceosome)	GO:0071004(U2-type prespliceosome)//GO:0071013(catalytic step 2 spliceosome)//GO:1990726(Lsm1-7-Pat1 complex)//GO:0005575(cellular_component)//GO:0005688(U6 snRNP)//GO:0005689(U12-type spliceosomal complex)//GO:0097526(spliceosomal tri-snRNP complex)//GO:0005732(small nucleolar ribonucleoprotein complex)	GO:0003723(RNA binding)//GO:0003674(molecular_function)	GO:0000398(mRNA splicing, via spliceosome)//GO:0006396(RNA processing)//GO:0008150(biological_process)
chr10	83216447	83216629	diffreps_peak_196288	8.1227	182	NM_012610	Ngfr	10.8174	7.53876e-09	1.99173e-06	up	24596	LNGFR|RNNGFRR|Tnfrsf16|p75|p75NTR	RGD:3177|Ensembl:ENSRNOG00000005392	nerve growth factor receptor	rno04014(Ras signaling pathway)//rno04015(Rap1 signaling pathway)//rno04060(Cytokine-cytokine receptor interaction)//rno04151(PI3K-Akt signaling pathway)//rno04722(Neurotrophin signaling pathway)//rno05202(Transcriptional misregulation in cancer)	GO:0005886(plasma membrane)//GO:0005887(integral component of plasma membrane)//GO:0009986(cell surface)//GO:0005635(nuclear envelope)//GO:0005791(rough endoplasmic reticulum)//GO:0032590(dendrite membrane)//GO:0045121(membrane raft)//GO:0005794(Golgi apparatus)//GO:0009897(external side of plasma membrane)//GO:0014069(postsynaptic density)//GO:0032809(neuronal cell body membrane)//GO:0005739(mit…	GO:0017137(Rab GTPase binding)//GO:0048406(nerve growth factor binding)//GO:0031625(ubiquitin protein ligase binding)//GO:0001540(beta-amyloid binding)//GO:0005031(tumor necrosis factor-activated receptor activity)//GO:0042803(protein homodimerization activity)//GO:0070678(preprotein binding)//GO:0005168(neurotrophin TRKA receptor binding)//GO:0043121(neurotrophin binding)//GO:0005035(death recep…	GO:0010976(positive regulation of neuron projection development)//GO:0032922(circadian regulation of gene expression)//GO:0043066(negative regulation of apoptotic process)//GO:0045666(positive regulation of neuron differentiation)//GO:0051968(positive regulation of synaptic transmission, glutamatergic)//GO:0009611(response to wounding)//GO:2000463(positive regulation of excitatory postsynaptic po…
chr13	96491570	96491860	diffreps_peak_328569	6.3728	290	ENSRNOT00000004637	AABR06076213.1	4.60776	4.23838e-07	4.23471e-05	up
chr1	105875041	105875164	diffreps_peak_55719	6.34983	123	NM_138529	Nav2	3.12239	4.46859e-07	4.43331e-05	up	171563	Rainb1	RGD:619778|Ensembl:ENSRNOG00000014530	neuron navigator 2		GO:0005578(proteinaceous extracellular matrix)//GO:0005654(nucleoplasm)//GO:0005614(interstitial matrix)	GO:0008201(heparin binding)	GO:0021554(optic nerve development)//GO:0003025(regulation of systemic arterial blood pressure by baroreceptor feedback)//GO:0007626(locomotory behavior)//GO:0021563(glossopharyngeal nerve development)//GO:0007608(sensory perception of smell)//GO:0007399(nervous system development)//GO:0007605(sensory perception of sound)//GO:0021564(vagus nerve development)
chr5	118926768	118926909	diffreps_peak_1024144	5.03367	141	NM_001107946	Hook1	3.50963	9.25401e-06	0.000558291	up	313370	-	RGD:1309987|Ensembl:ENSRNOG00000026226	hook microtubule-tethering protein 1		GO:0070695(FHF complex)//GO:0015630(microtubule cytoskeleton)//GO:0030897(HOPS complex)//GO:0005829(cytosol)	GO:0005515(protein binding)//GO:0008017(microtubule binding)//GO:0003779(actin binding)//GO:0042802(identical protein binding)	GO:0008333(endosome to lysosome transport)//GO:0007040(lysosome organization)//GO:0045022(early endosome to late endosome transport)//GO:0007286(spermatid development)//GO:0007032(endosome organization)
chrX	115493235	115493385	diffreps_peak_1386139	8.11021	150	ENSRNOT00000031996	Fmnl3	2.15837	7.75879e-09	2.02362e-06	up	300225	-	RGD:1583854|Ensembl:ENSRNOG00000056297	formin-like 3		GO:0005737(cytoplasm)	GO:0032794(GTPase activating protein binding)//GO:0003779(actin binding)//GO:0017048(Rho GTPase binding)	GO:0030036(actin cytoskeleton organization)//GO:0008360(regulation of cell shape)//GO:0007010(cytoskeleton organization)//GO:0016477(cell migration)
chr4	211885241	211885740	diffreps_peak_953517	7.5812	499	ENSRNOT00000011196	Olr1	15.1108	2.62301e-08	4.88541e-06	up	140914	LOX-1|Oldlr1|Oldr1	RGD:620515|Ensembl:ENSRNOG00000056219	oxidized low density lipoprotein (lectin-like) receptor 1	rno03320(PPAR signaling pathway)//rno04145(Phagosome)	GO:0005886(plasma membrane)//GO:0070062(extracellular exosome)//GO:0005576(extracellular region)//GO:0043235(receptor complex)//GO:0005575(cellular_component)//GO:0016021(integral component of membrane)//GO:0043231(intracellular membrane-bounded organelle)//GO:0045121(membrane raft)//GO:0005654(nucleoplasm)	GO:0004872(receptor activity)//GO:0030246(carbohydrate binding)//GO:0005041(low-density lipoprotein receptor activity)	GO:0008219(cell death)//GO:0007159(leukocyte cell-cell adhesion)//GO:0002376(immune system process)//GO:0042157(lipoprotein metabolic process)//GO:0006954(inflammatory response)//GO:0042542(response to hydrogen peroxide)//GO:0006898(receptor-mediated endocytosis)
chr4	44967101	44967560	diffreps_peak_897662	10.1018	459	NM_001039344	Tes	4.79135	7.91008e-11	5.70939e-08	up	500040	-	RGD:1566346|Ensembl:ENSRNOG00000051952	testin LIM domain protein		GO:0005886(plasma membrane)//GO:0043234(protein complex)//GO:0030054(cell junction)//GO:0005737(cytoplasm)//GO:0005634(nucleus)//GO:0005925(focal adhesion)	GO:0044822(poly(A) RNA binding)//GO:0008270(zinc ion binding)//GO:0005515(protein binding)	GO:0008285(negative regulation of cell proliferation)
chr8	14833006	14833321	diffreps_peak_1207974	5.47387	315	NM_138544	Fat3	8.85211	3.3584e-06	0.000242272	up	191571	-	RGD:620657|Ensembl:ENSRNOG00000011585	FAT atypical cadherin 3		GO:0030425(dendrite)//GO:0005886(plasma membrane)//GO:0016021(integral component of membrane)	GO:0005509(calcium ion binding)	GO:0010842(retina layer formation)//GO:0000904(cell morphogenesis involved in differentiation)//GO:0007156(homophilic cell adhesion via plasma membrane adhesion molecules)//GO:0007275(multicellular organism development)//GO:0001764(neuron migration)//GO:2000171(negative regulation of dendrite development)
chr2	1669870	1669920	diffreps_peak_621267	5.53845	50	ENSRNOT00000071759	AABR06011499.1	3.17116	2.89436e-06	0.000213725	up
chr3	33939587	33939675	diffreps_peak_796997	5.88016	88	NM_001013917	Arhgap15	2.90882	1.31778e-06	0.00011001	up	295635	-	RGD:1359304|Ensembl:ENSRNOG00000031168	Rho GTPase activating protein 15		GO:0016020(membrane)//GO:0005737(cytoplasm)	GO:0005096(GTPase activator activity)	GO:0008360(regulation of cell shape)//GO:0043547(positive regulation of GTPase activity)//GO:0007165(signal transduction)
chr2	164292248	164292333	diffreps_peak_694546	7.52742	85	NM_053343	Dclk1	2.49445	2.96881e-08	5.34979e-06	up	83825	Ania4|Cpg16|Dcamkl1	RGD:68437|Ensembl:ENSRNOG00000032922	doublecortin-like kinase 1		GO:0014069(postsynaptic density)	GO:0004672(protein kinase activity)//GO:0005524(ATP binding)//GO:0004674(protein serine/threonine kinase activity)	GO:0007409(axonogenesis)//GO:0007420(brain development)//GO:0006468(protein phosphorylation)//GO:0030154(cell differentiation)//GO:0030900(forebrain development)//GO:0048675(axon extension)//GO:0001764(neuron migration)//GO:0048813(dendrite morphogenesis)//GO:0009615(response to virus)//GO:0007399(nervous system development)//GO:0035556(intracellular signal transduction)//GO:0018105(peptidyl-seri…
chr16	46570888	46571035	diffreps_peak_472997	6.94175	147	NM_001169133	Tenm3	3.27562	1.14352e-07	1.46757e-05	up	306451	Odz3	RGD:1306641|Ensembl:ENSRNOG00000012802	teneurin transmembrane protein 3		GO:0016020(membrane)//GO:0016021(integral component of membrane)	GO:0003824(catalytic activity)//GO:0046982(protein heterodimerization activity)//GO:0042803(protein homodimerization activity)	GO:0097264(self proteolysis)//GO:0010976(positive regulation of neuron projection development)//GO:0007156(homophilic cell adhesion via plasma membrane adhesion molecules)//GO:0048593(camera-type eye morphogenesis)//GO:0007165(signal transduction)
chr1	220605001	220605480	diffreps_peak_110262	7.72661	479	ENSRNOT00000050551	Nlrp6	8.23834	1.87668e-08	3.83831e-06	up	171390	Avr|Nalp6|Navr|Navr/Avr|Non-AVR	RGD:708549|Ensembl:ENSRNOG00000014685	NLR family, pyrin domain containing 6		GO:0031965(nuclear membrane)//GO:0005886(plasma membrane)//GO:0061702(inflammasome complex)	GO:0005524(ATP binding)//GO:0005000(vasopressin receptor activity)//GO:0042277(peptide binding)	GO:0006954(inflammatory response)//GO:0007186(G-protein coupled receptor signaling pathway)//GO:0050727(regulation of inflammatory response)//GO:0045087(innate immune response)
chr2	97357961	97358165	diffreps_peak_662655	8.04292	204	NM_022300	Basp1	3.17153	9.05897e-09	2.25627e-06	up	64160	NAP22	RGD:621491	brain abundant, membrane attached signal protein 1		GO:0005886(plasma membrane)//GO:0031982(vesicle)//GO:0070062(extracellular exosome)//GO:0016607(nuclear speck)//GO:0005737(cytoplasm)//GO:0008180(COP9 signalosome)//GO:0005634(nucleus)//GO:0030054(cell junction)//GO:0030426(growth cone)	GO:0003714(transcription corepressor activity)//GO:0005516(calmodulin binding)//GO:0019904(protein domain specific binding)//GO:0044212(transcription regulatory region DNA binding)	GO:0072112(glomerular visceral epithelial cell differentiation)//GO:0021762(substantia nigra development)//GO:0045892(negative regulation of transcription, DNA-templated)
chr13	87641734	87641967	diffreps_peak_323315	11.9025	233	NM_013113	Atp1b1	14.391	1.25159e-12	3.4947e-09	up	25650	ATPBS	RGD:2170|Ensembl:ENSRNOG00000002934|Vega:OTTRNOG00000001165	ATPase Na+/K+ transporting subunit beta 1	rno04022(cGMP-PKG signaling pathway)//rno04024(cAMP signaling pathway)//rno04260(Cardiac muscle contraction)//rno04261(Adrenergic signaling in cardiomyocytes)//rno04911(Insulin secretion)//rno04918(Thyroid hormone synthesis)//rno04919(Thyroid hormone signaling pathway)//rno04960(Aldosterone-regulated sodium reabsorption)//rno04961(Endocrine and other factor-regulated calcium reabsorption)//rno049…	GO:0005886(plasma membrane)//GO:0043209(myelin sheath)//GO:0005901(caveola)//GO:0016020(membrane)//GO:1903561(extracellular vesicle)//GO:0016323(basolateral plasma membrane)//GO:0070062(extracellular exosome)//GO:0016324(apical plasma membrane)//GO:0014704(intercalated disc)//GO:0005622(intracellular)//GO:0005890(sodium:potassium-exchanging ATPase complex)//GO:0042383(sarcolemma)	GO:0005391(sodium:potassium-exchanging ATPase activity)//GO:0005524(ATP binding)//GO:0031402(sodium ion binding)//GO:0001671(ATPase activator activity)//GO:0023026(MHC class II protein complex binding)//GO:0030955(potassium ion binding)//GO:0016887(ATPase activity)//GO:0008144(drug binding)//GO:0008022(protein C-terminus binding)//GO:0051117(ATPase binding)	GO:0055119(relaxation of cardiac muscle)//GO:0036376(sodium ion export from cell)//GO:0098779(mitophagy in response to mitochondrial depolarization)//GO:1903281(positive regulation of calcium:sodium antiporter activity)//GO:0086009(membrane repolarization)//GO:0002230(positive regulation of defense response to virus by host)//GO:0032781(positive regulation of ATPase activity)//GO:0098792(xenophag…
chr2	217897713	217898109	diffreps_peak_720460	6.18204	396	NM_001123469	Hist2h4	4.94964	6.57593e-07	6.11669e-05	up	295277	Hist4h4	RGD:1307448|Ensembl:ENSRNOG00000032224	histone cluster 2, H4	rno05034(Alcoholism)//rno05203(Viral carcinogenesis)//rno05322(Systemic lupus erythematosus)	GO:0070062(extracellular exosome)//GO:0016020(membrane)//GO:0043234(protein complex)//GO:0000786(nucleosome)//GO:0000228(nuclear chromosome)//GO:0000784(nuclear chromosome, telomeric region)//GO:0005654(nucleoplasm)//GO:0005634(nucleus)	GO:0044822(poly(A) RNA binding)//GO:0046982(protein heterodimerization activity)//GO:0042393(histone binding)//GO:0019904(protein domain specific binding)	GO:0051290(protein heterotetramerization)//GO:0006335(DNA replication-dependent nucleosome assembly)//GO:0006336(DNA replication-independent nucleosome assembly)//GO:0045653(negative regulation of megakaryocyte differentiation)//GO:0030154(cell differentiation)//GO:0001503(ossification)//GO:0006352(DNA-templated transcription, initiation)//GO:0006334(nucleosome assembly)//GO:0007275(multicellular…
chr16	75708272	75708391	diffreps_peak_486423	8.43067	119	ENSRNOT00000043384	Mcph1	4.71481	3.70958e-09	1.17225e-06	up	306594	RGD1560642	RGD:1560642|Ensembl:ENSRNOG00000028586	microcephalin 1		GO:0005623(cell)//GO:0005575(cellular_component)	GO:0003674(molecular_function)//GO:0042802(identical protein binding)	GO:0071539(protein localization to centrosome)//GO:0000132(establishment of mitotic spindle orientation)//GO:0008150(biological_process)//GO:0021987(cerebral cortex development)//GO:0060348(bone development)//GO:0050727(regulation of inflammatory response)//GO:0060623(regulation of chromosome condensation)//GO:0043549(regulation of kinase activity)//GO:0097150(neuronal stem cell population mainte…
chr10	73764557	73764653	diffreps_peak_191715	7.51063	96	NM_001009536	Trim25	2.31828	3.08579e-08	5.50481e-06	up	494338	Efp|Znf147	RGD:1594396|Ensembl:ENSRNOG00000002341	tripartite motif-containing 25	rno04064(NF-kappa B signaling pathway)//rno04622(RIG-I-like receptor signaling pathway)//rno05164(Influenza A)	GO:0005654(nucleoplasm)//GO:0005575(cellular_component)//GO:0005737(cytoplasm)	GO:0044822(poly(A) RNA binding)//GO:0003674(molecular_function)//GO:0008270(zinc ion binding)//GO:1904264(ubiquitin protein ligase activity involved in ERAD pathway)//GO:0004842(ubiquitin-protein transferase activity)	GO:0043123(positive regulation of I-kappaB kinase/NF-kappaB signaling)//GO:0045087(innate immune response)//GO:1902186(regulation of viral release from host cell)//GO:0046596(regulation of viral entry into host cell)//GO:0033280(response to vitamin D)//GO:0046597(negative regulation of viral entry into host cell)//GO:0042787(protein ubiquitination involved in ubiquitin-dependent protein catabolic…
chr12	13868990	13870375	diffreps_peak_267681	5.60744	1385	ENSRNOT00000071795	AABR06070436.1	2.59085	2.46922e-06	0.000187393	up
chr14	44730823	44730940	diffreps_peak_363552	6.94643	117	NM_001025138	Tmem156	4.69648	1.13127e-07	1.45458e-05	up	498365	-	RGD:1562424|Ensembl:ENSRNOG00000026518	transmembrane protein 156		GO:0016021(integral component of membrane)
chr10	89692321	89692559	diffreps_peak_199286	12.6368	238	NM_030584	Sost	20.0091	2.30784e-13	1.86977e-09	up	80722	-	RGD:69358|Ensembl:ENSRNOG00000020805	sclerostin	rno04310(Wnt signaling pathway)	GO:0031012(extracellular matrix)//GO:0043234(protein complex)//GO:0005794(Golgi apparatus)//GO:0005615(extracellular space)	GO:0008201(heparin binding)//GO:0008134(transcription factor binding)//GO:0005515(protein binding)	GO:0030514(negative regulation of BMP signaling pathway)//GO:0030178(negative regulation of Wnt signaling pathway)//GO:0090090(negative regulation of canonical Wnt signaling pathway)//GO:2000054(negative regulation of Wnt signaling pathway involved in dorsal/ventral axis specification)//GO:0016055(Wnt signaling pathway)//GO:0071374(cellular response to parathyroid hormone stimulus)//GO:0001503(os…
chr14	83046300	83046401	diffreps_peak_381153	7.84694	101	NM_001130988	Slbp	2.97767	1.42252e-08	3.1443e-06	up	681062	-	RGD:1584682|Ensembl:ENSRNOG00000037162	stem-loop binding protein		GO:0030529(intracellular ribonucleoprotein complex)//GO:0005634(nucleus)//GO:0071204(histone pre-mRNA 3'end processing complex)//GO:0005737(cytoplasm)	GO:0044822(poly(A) RNA binding)//GO:0071207(histone pre-mRNA stem-loop binding)//GO:0003729(mRNA binding)	GO:0006398(mRNA 3'-end processing by stem-loop binding and cleavage)//GO:0051028(mRNA transport)//GO:0033260(nuclear DNA replication)
chr13	62076586	62076772	diffreps_peak_308735	11.1023	186	NM_130409	Cfh	3.71463	7.90133e-12	1.06835e-08	up	155012	AMBP-1|AMBP1|Fh	RGD:620428|Ensembl:ENSRNOG00000030715	complement factor H	rno04610(Complement and coagulation cascades)//rno05150(Staphylococcus aureus infection)	GO:0005886(plasma membrane)//GO:0070062(extracellular exosome)//GO:0005634(nucleus)//GO:0072562(blood microparticle)//GO:0005615(extracellular space)//GO:0005737(cytoplasm)	GO:0001851(complement component C3b binding)//GO:0008201(heparin binding)//GO:0043395(heparan sulfate proteoglycan binding)//GO:0003674(molecular_function)	GO:0071346(cellular response to interferon-gamma)//GO:0070301(cellular response to hydrogen peroxide)//GO:0030449(regulation of complement activation)//GO:0006956(complement activation)//GO:0071222(cellular response to lipopolysaccharide)
chr7	65824338	65824524	diffreps_peak_1160638	5.46632	186	NM_001011989	Gns	2.16239	3.41727e-06	0.000245962	up	299825	-	RGD:1305877|Ensembl:ENSRNOG00000047350	glucosamine (N-acetyl)-6-sulfatase	rno00531(Glycosaminoglycan degradation)//rno01100(Metabolic pathways)//rno04142(Lysosome)	GO:0005764(lysosome)//GO:0070062(extracellular exosome)	GO:0008484(sulfuric ester hydrolase activity)//GO:0005539(glycosaminoglycan binding)//GO:0046872(metal ion binding)//GO:0008449(N-acetylglucosamine-6-sulfatase activity)//GO:0043199(sulfate binding)	GO:0042340(keratan sulfate catabolic process)
chr19	60833999	60834238	diffreps_peak_612738	6.70169	239	NM_017168	Plcg2	2.84444	1.98751e-07	2.2741e-05	up	29337	-	RGD:3348|Ensembl:ENSRNOG00000051986	phospholipase C, gamma 2	rno00562(Inositol phosphate metabolism)//rno01100(Metabolic pathways)//rno04012(ErbB signaling pathway)//rno04014(Ras signaling pathway)//rno04020(Calcium signaling pathway)//rno04064(NF-kappa B signaling pathway)//rno04066(HIF-1 signaling pathway)//rno04070(Phosphatidylinositol signaling system)//rno04072(Phospholipase D signaling pathway)//rno04370(VEGF signaling pathway)//rno04380(Osteoclast d…	GO:0016020(membrane)//GO:0005622(intracellular)//GO:0005886(plasma membrane)//GO:0070062(extracellular exosome)//GO:0005829(cytosol)	GO:0004871(signal transducer activity)//GO:0004435(phosphatidylinositol phospholipase C activity)//GO:0005515(protein binding)	GO:0002316(follicular B cell differentiation)//GO:0051209(release of sequestered calcium ion into cytosol)//GO:0032481(positive regulation of type I interferon production)//GO:0009395(phospholipid catabolic process)//GO:0002092(positive regulation of receptor internalization)//GO:0033198(response to ATP)//GO:0030183(B cell differentiation)//GO:0032959(inositol trisphosphate biosynthetic process)/…
chr13	94798252	94798387	diffreps_peak_327841	12.3546	135	NM_001192006	Cd84	11.0396	4.42e-13	2.12952e-09	up	501872	RGD1564553	RGD:1564553|Ensembl:ENSRNOG00000022884	CD84 molecule		GO:0016021(integral component of membrane)//GO:0070062(extracellular exosome)		GO:0071639(positive regulation of monocyte chemotactic protein-1 production)//GO:1900165(negative regulation of interleukin-6 secretion)//GO:0032685(negative regulation of granulocyte macrophage colony-stimulating factor production)//GO:0032701(negative regulation of interleukin-18 production)//GO:0043410(positive regulation of MAPK cascade)//GO:1904469(positive regulation of tumor necrosis facto…
chr4	247536625	247536720	diffreps_peak_971751	7.04915	95	ENSRNOT00000071930	Fam60a	2.51323	8.92995e-08	1.20892e-05	up	686611	-	RGD:1595037|Ensembl:ENSRNOG00000049943	family with sequence similarity 60, member A		GO:0016580(Sin3 complex)		GO:0030336(negative regulation of cell migration)
chr1	260468662	260468980	diffreps_peak_132392	8.43134	318	NM_001107609	Kif20b	4.20964	3.70391e-09	1.17095e-06	up	309523	Mphosph1	RGD:1308497|Ensembl:ENSRNOG00000018929	kinesin family member 20B		GO:0005871(kinesin complex)//GO:1990023(mitotic spindle midzone)//GO:0048471(perinuclear region of cytoplasm)//GO:0097431(mitotic spindle pole)//GO:0051233(spindle midzone)//GO:0005813(centrosome)//GO:0030496(midbody)//GO:0015630(microtubule cytoskeleton)//GO:0005730(nucleolus)//GO:0005654(nucleoplasm)//GO:0070938(contractile ring)//GO:0005634(nucleus)//GO:0005737(cytoplasm)	GO:0003777(microtubule motor activity)//GO:0042803(protein homodimerization activity)//GO:0005524(ATP binding)//GO:0008574(ATP-dependent microtubule motor activity, plus-end-directed)//GO:0016887(ATPase activity)//GO:0008017(microtubule binding)//GO:0050699(WW domain binding)	GO:0008284(positive regulation of cell proliferation)//GO:0007018(microtubule-based movement)//GO:1903438(positive regulation of mitotic cytokinetic process)//GO:0032467(positive regulation of cytokinesis)//GO:0035372(protein localization to microtubule)//GO:2001222(regulation of neuron migration)//GO:0090316(positive regulation of intracellular protein transport)//GO:0007088(regulation of mitoti…
chr15	31829681	31829980	diffreps_peak_412005	5.77887	299	NM_001000503	Olr1637	9.43636	1.66391e-06	0.000134229	up	305841	-	RGD:1333368|Ensembl:ENSRNOG00000025640	olfactory receptor 1637	rno04740(Olfactory transduction)	GO:0005886(plasma membrane)//GO:0016021(integral component of membrane)	GO:0004930(G-protein coupled receptor activity)//GO:0004984(olfactory receptor activity)	GO:0050911(detection of chemical stimulus involved in sensory perception of smell)//GO:0007186(G-protein coupled receptor signaling pathway)
chr6	141008501	141008880	diffreps_peak_1124268	5.43776	379	NM_001277287	Bcl11b	77.1	3.64956e-06	0.000259684	up	314423	Ctip2	RGD:1311128|Ensembl:ENSRNOG00000005776	B-cell CLL/lymphoma 11B		GO:0043005(neuron projection)//GO:0005622(intracellular)//GO:0005634(nucleus)	GO:0003676(nucleic acid binding)//GO:0043565(sequence-specific DNA binding)//GO:0000978(RNA polymerase II core promoter proximal region sequence-specific DNA binding)//GO:0044212(transcription regulatory region DNA binding)//GO:0001077(transcriptional activator activity, RNA polymerase II core promoter proximal region sequence-specific binding)//GO:0046872(metal ion binding)	GO:0007409(axonogenesis)//GO:0021953(central nervous system neuron differentiation)//GO:0071678(olfactory bulb axon guidance)//GO:0021773(striatal medium spiny neuron differentiation)//GO:0031077(post-embryonic camera-type eye development)//GO:0022008(neurogenesis)//GO:0008285(negative regulation of cell proliferation)//GO:0043066(negative regulation of apoptotic process)//GO:0043588(skin develop…
chr9	18825410	18825534	diffreps_peak_1280760	8.10887	124	NM_001009353	Pla2g7	4.92259	7.78272e-09	2.02715e-06	up	301265	-	RGD:1310734|Ensembl:ENSRNOG00000025691	phospholipase A2 group VII	rno00565(Ether lipid metabolism)//rno01100(Metabolic pathways)	GO:0034362(low-density lipoprotein particle)//GO:0005575(cellular_component)//GO:0005615(extracellular space)//GO:0005737(cytoplasm)	GO:0003674(molecular_function)//GO:0005543(phospholipid binding)//GO:0003847(1-alkyl-2-acetylglycerophosphocholine esterase activity)//GO:0047499(calcium-independent phospholipase A2 activity)	GO:0008150(biological_process)//GO:0034374(low-density lipoprotein particle remodeling)//GO:0016042(lipid catabolic process)//GO:0034440(lipid oxidation)//GO:0090026(positive regulation of monocyte chemotaxis)//GO:0034441(plasma lipoprotein particle oxidation)
chr1	214950084	214950200	diffreps_peak_108740	11.5419	116	NM_001271366	Mki67	3.68841	2.87119e-12	5.65102e-09	up	291234	-	RGD:1305476|Ensembl:ENSRNOG00000028137	marker of proliferation Ki-67		GO:0016020(membrane)//GO:0005575(cellular_component)//GO:0000793(condensed chromosome)//GO:0005730(nucleolus)//GO:0005634(nucleus)//GO:0000775(chromosome, centromeric region)//GO:0005737(cytoplasm)	GO:0044822(poly(A) RNA binding)//GO:0003674(molecular_function)//GO:0008022(protein C-terminus binding)	GO:0072574(hepatocyte proliferation)//GO:0007126(meiotic nuclear division)//GO:0031100(organ regeneration)//GO:0030212(hyaluronan metabolic process)//GO:0008283(cell proliferation)//GO:0034605(cellular response to heat)//GO:0014070(response to organic cyclic compound)//GO:1990705(cholangiocyte proliferation)//GO:0006259(DNA metabolic process)
chr10	63306247	63306346	diffreps_peak_184261	8.63338	99	NM_001105814	Abr	10.3929	2.32605e-09	8.2173e-07	up	287537	-	RGD:1306279|Ensembl:ENSRNOG00000056837	active BCR-related		GO:0016020(membrane)//GO:0005622(intracellular)//GO:0005886(plasma membrane)//GO:0005829(cytosol)	GO:0005089(Rho guanyl-nucleotide exchange factor activity)//GO:0005096(GTPase activator activity)	GO:0043114(regulation of vascular permeability)//GO:0042472(inner ear morphogenesis)//GO:0030336(negative regulation of cell migration)//GO:0007420(brain development)//GO:0050728(negative regulation of inflammatory response)//GO:0043547(positive regulation of GTPase activity)//GO:0043314(negative regulation of neutrophil degranulation)//GO:0060313(negative regulation of blood vessel remodeling)//…
chr2	197608057	197608129	diffreps_peak_710239	7.133	72	NM_001271167	Fnip2	3.24022	7.362e-08	1.03833e-05	up	310538	RGD1562174	RGD:1562174|Ensembl:ENSRNOG00000027833	folliculin interacting protein 2		GO:0005886(plasma membrane)//GO:0005815(microtubule organizing center)//GO:0005730(nucleolus)//GO:0005654(nucleoplasm)//GO:0005634(nucleus)//GO:0005737(cytoplasm)		GO:0000122(negative regulation of transcription from RNA polymerase II promoter)//GO:0008630(intrinsic apoptotic signaling pathway in response to DNA damage)//GO:0006468(protein phosphorylation)//GO:0033138(positive regulation of peptidyl-serine phosphorylation)//GO:0001932(regulation of protein phosphorylation)//GO:0031334(positive regulation of protein complex assembly)
chr1	83746018	83746040	diffreps_peak_45906	9.12126	22	NM_021578	Tgfb1	2.49621	7.56371e-10	3.41212e-07	up	59086	Tgfb	RGD:69051|Ensembl:ENSRNOG00000020652	transforming growth factor, beta 1	rno04010(MAPK signaling pathway)//rno04060(Cytokine-cytokine receptor interaction)//rno04068(FoxO signaling pathway)//rno04110(Cell cycle)//rno04144(Endocytosis)//rno04350(TGF-beta signaling pathway)//rno04380(Osteoclast differentiation)//rno04390(Hippo signaling pathway)//rno04672(Intestinal immune network for IgA production)//rno04932(Non-alcoholic fatty liver disease (NAFLD))//rno04933(AGE-RAG…	GO:0009986(cell surface)//GO:0030424(axon)//GO:0043025(neuronal cell body)//GO:0005902(microvillus)//GO:0005578(proteinaceous extracellular matrix)//GO:0031012(extracellular matrix)//GO:0005634(nucleus)//GO:0072562(blood microparticle)//GO:0005615(extracellular space)//GO:0005737(cytoplasm)//GO:0030141(secretory granule)	GO:0008083(growth factor activity)//GO:0003823(antigen binding)//GO:0005125(cytokine activity)//GO:0042803(protein homodimerization activity)//GO:0047485(protein N-terminus binding)//GO:0019899(enzyme binding)//GO:0046982(protein heterodimerization activity)//GO:0034713(type I transforming growth factor beta receptor binding)//GO:0005114(type II transforming growth factor beta receptor binding)//…	GO:0071363(cellular response to growth factor stimulus)//GO:0007183(SMAD protein complex assembly)//GO:0060965(negative regulation of gene silencing by miRNA)//GO:0051152(positive regulation of smooth muscle cell differentiation)//GO:0045893(positive regulation of transcription, DNA-templated)//GO:0009611(response to wounding)//GO:0050714(positive regulation of protein secretion)//GO:0031663(lipo…
chr5	68730381	68730940	diffreps_peak_1000868	8.50302	559	NM_001106653	Tex10	2.0128	3.14034e-09	1.03081e-06	up	298065	-	RGD:1312045|Ensembl:ENSRNOG00000008618	testis expressed 10		GO:0071339(MLL1 complex)
chr4	22128494	22128571	diffreps_peak_885546	12.3238	77	NM_012690	Abcb4	9.77778	4.74466e-13	2.17852e-09	up	24891	Mdr2|Pgy3	RGD:620248|Ensembl:ENSRNOG00000008012	ATP binding cassette subfamily B member 4	rno02010(ABC transporters)//rno04976(Bile secretion)	GO:0030136(clathrin-coated vesicle)//GO:0005886(plasma membrane)//GO:0070062(extracellular exosome)//GO:0046581(intercellular canaliculus)//GO:0005737(cytoplasm)//GO:0016020(membrane)//GO:0016021(integral component of membrane)//GO:0045121(membrane raft)//GO:0000139(Golgi membrane)//GO:0016324(apical plasma membrane)	GO:0008525(phosphatidylcholine transporter activity)//GO:0090554(phosphatidylcholine-translocating ATPase activity)//GO:0005524(ATP binding)//GO:0008559(xenobiotic-transporting ATPase activity)//GO:0042626(ATPase activity, coupled to transmembrane movement of substances)//GO:0005515(protein binding)	GO:0006855(drug transmembrane transport)//GO:0002481(antigen processing and presentation of exogenous protein antigen via MHC class Ib, TAP-dependent)//GO:0045332(phospholipid translocation)//GO:0042493(response to drug)//GO:2001140(positive regulation of phospholipid transport)//GO:0032376(positive regulation of cholesterol transport)//GO:0002489(antigen processing and presentation of endogenous…
chr8	70804755	70804767	diffreps_peak_1236487	7.00668	12	ENSRNOT00000042633	Plekho2	2.09242	9.8474e-08	1.30467e-05	up	315764	Plekhq1|RGD1305718	RGD:1305718|Ensembl:ENSRNOG00000029242	pleckstrin homology domain containing O2
chr9	10007747	10008060	diffreps_peak_1276241	7.23104	313	ENSRNOT00000071107	Chaf1a	2.06373	5.87432e-08	8.77188e-06	up	363333	-	RGD:1590865|Ensembl:ENSRNOG00000046479	chromatin assembly factor 1 subunit A		GO:0033186(CAF-1 complex)//GO:0000790(nuclear chromatin)//GO:0043234(protein complex)//GO:0043231(intracellular membrane-bounded organelle)//GO:0005730(nucleolus)//GO:0005634(nucleus)	GO:0070087(chromo shadow domain binding)//GO:0042802(identical protein binding)	GO:0006335(DNA replication-dependent nucleosome assembly)//GO:0006334(nucleosome assembly)//GO:0031497(chromatin assembly)
chr1	263519575	263519844	diffreps_peak_134246	5.23905	269	NM_001169112	Kif11	3.55782	5.76704e-06	0.000378983	up	171304	Knsl1	RGD:621258|Ensembl:ENSRNOG00000056069	kinesin family member 11		GO:0005871(kinesin complex)//GO:0005874(microtubule)//GO:0016020(membrane)//GO:0005819(spindle)//GO:0005876(spindle microtubule)//GO:0005737(cytoplasm)//GO:0000922(spindle pole)	GO:0005524(ATP binding)//GO:0019901(protein kinase binding)//GO:0008017(microtubule binding)//GO:0032403(protein complex binding)//GO:0008574(ATP-dependent microtubule motor activity, plus-end-directed)	GO:0007018(microtubule-based movement)//GO:0090307(mitotic spindle assembly)//GO:0051225(spindle assembly)//GO:0046602(regulation of mitotic centrosome separation)//GO:0007051(spindle organization)//GO:0007100(mitotic centrosome separation)//GO:0007059(chromosome segregation)
chr12	19965001	19965240	diffreps_peak_271739	10.7238	239	NM_001012238	Fam20c	3.2224	1.88876e-11	1.96137e-08	up	304334	RGD1311980	RGD:1311980|Ensembl:ENSRNOG00000001314	family with sequence similarity 20, member C		GO:0070062(extracellular exosome)//GO:0005794(Golgi apparatus)//GO:0005615(extracellular space)	GO:0030145(manganese ion binding)//GO:0004674(protein serine/threonine kinase activity)//GO:0005509(calcium ion binding)	GO:0051174(regulation of phosphorus metabolic process)//GO:0040036(regulation of fibroblast growth factor receptor signaling pathway)//GO:0006468(protein phosphorylation)//GO:0001501(skeletal system development)//GO:0036179(osteoclast maturation)//GO:0031214(biomineral tissue development)//GO:0071895(odontoblast differentiation)//GO:0070166(enamel mineralization)//GO:0097187(dentinogenesis)//GO:0…
chr9	24298427	24298684	diffreps_peak_1282656	6.71275	257	NM_001106896	Tfap2b	7.17695	1.93755e-07	2.22805e-05	up	301285	Tcfap2b	RGD:1306321|Ensembl:ENSRNOG00000011823	transcription factor AP-2 beta		GO:0005623(cell)//GO:0005634(nucleus)	GO:0003682(chromatin binding)//GO:0043027(cysteine-type endopeptidase inhibitor activity involved in apoptotic process)//GO:0001105(RNA polymerase II transcription coactivator activity)//GO:0003700(transcription factor activity, sequence-specific DNA binding)//GO:0000981(RNA polymerase II transcription factor activity, sequence-specific DNA binding)//GO:0000979(RNA polymerase II core promoter seq…	GO:0097276(cellular creatinine homeostasis)//GO:0010842(retina layer formation)//GO:0000122(negative regulation of transcription from RNA polymerase II promoter)//GO:0055078(sodium ion homeostasis)//GO:0072017(distal tubule development)//GO:0048856(anatomical structure development)//GO:0035136(forelimb morphogenesis)//GO:0003091(renal water homeostasis)//GO:0097277(cellular urea homeostasis)//GO:…
chr5	21372356	21372493	diffreps_peak_980832	5.1971	137	NM_030857	Lyn	2.46195	6.35189e-06	0.000409844	up	81515	p53Lyn|p56Lyn	RGD:621017|Ensembl:ENSRNOG00000008180	LYN proto-oncogene, Src family tyrosine kinase	rno04062(Chemokine signaling pathway)//rno04064(NF-kappa B signaling pathway)//rno04611(Platelet activation)//rno04662(B cell receptor signaling pathway)//rno04664(Fc epsilon RI signaling pathway)//rno04666(Fc gamma R-mediated phagocytosis)//rno04730(Long-term depression)//rno05169(Epstein-Barr virus infection)//rno05203(Viral carcinogenesis)	GO:0034666(integrin alpha2-beta1 complex)//GO:0005886(plasma membrane)//GO:0005758(mitochondrial intermembrane space)//GO:0016020(membrane)//GO:0048471(perinuclear region of cytoplasm)//GO:0005794(Golgi apparatus)//GO:0014069(postsynaptic density)//GO:0070062(extracellular exosome)//GO:0045121(membrane raft)//GO:0042629(mast cell granule)//GO:0005913(cell-cell adherens junction)//GO:0030061(mitoc…	GO:0043208(glycosphingolipid binding)//GO:0004713(protein tyrosine kinase activity)//GO:0031625(ubiquitin protein ligase binding)//GO:0032403(protein complex binding)//GO:0017124(SH3 domain binding)//GO:0004672(protein kinase activity)//GO:0005161(platelet-derived growth factor receptor binding)//GO:0019899(enzyme binding)//GO:0051219(phosphoprotein binding)//GO:0044325(ion channel binding)//GO:0…	GO:0010976(positive regulation of neuron projection development)//GO:0002431(Fc receptor mediated stimulatory signaling pathway)//GO:0034144(negative regulation of toll-like receptor 4 signaling pathway)//GO:0007169(transmembrane receptor protein tyrosine kinase signaling pathway)//GO:0038083(peptidyl-tyrosine autophosphorylation)//GO:0006991(response to sterol depletion)//GO:0002553(histamine se…
chr14	91642786	91642921	diffreps_peak_385292	5.4064	135	NM_001107237	Ikzf1	3.24952	3.92283e-06	0.000276266	up	305501	RGD1562979	RGD:1562979|Ensembl:ENSRNOG00000004444	IKAROS family zinc finger 1		GO:0043234(protein complex)//GO:0005721(pericentric heterochromatin)//GO:0005634(nucleus)//GO:0032993(protein-DNA complex)	GO:0001227(transcriptional repressor activity, RNA polymerase II transcription regulatory region sequence-specific binding)//GO:0003700(transcription factor activity, sequence-specific DNA binding)//GO:0043565(sequence-specific DNA binding)//GO:0000979(RNA polymerase II core promoter sequence-specific DNA binding)//GO:0046982(protein heterodimerization activity)//GO:0000977(RNA polymerase II regu…	GO:0010628(positive regulation of gene expression)//GO:0045184(establishment of protein localization)//GO:0030218(erythrocyte differentiation)//GO:0045579(positive regulation of B cell differentiation)//GO:0030097(hemopoiesis)//GO:0000122(negative regulation of transcription from RNA polymerase II promoter)//GO:0045893(positive regulation of transcription, DNA-templated)//GO:0048732(gland develop…
chr1	82733954	82734180	diffreps_peak_45358	6.67796	226	NM_001191622	Phldb3	2.72848	2.09913e-07	2.37823e-05	up	308431	RGD1561121	RGD:1561121|Ensembl:ENSRNOG00000055259	pleckstrin homology-like domain, family B, member 3			GO:0019899(enzyme binding)
chr10	45650241	45650703	diffreps_peak_173997	7.26522	462	NM_001191642	Nlrp3	2.96722	5.42974e-08	8.25474e-06	up	287362	Cias1	RGD:1308314|Ensembl:ENSRNOG00000003170	NLR family, pyrin domain containing 3	rno04621(NOD-like receptor signaling pathway)//rno05133(Pertussis)//rno05164(Influenza A)	GO:0005634(nucleus)//GO:0005575(cellular_component)//GO:0005737(cytoplasm)//GO:0072559(NLRP3 inflammasome complex)	GO:0005524(ATP binding)//GO:0043565(sequence-specific DNA binding)//GO:0003674(molecular_function)//GO:0008134(transcription factor binding)	GO:0002674(negative regulation of acute inflammatory response)//GO:0050701(interleukin-1 secretion)//GO:0032621(interleukin-18 production)//GO:0044546(NLRP3 inflammasome complex assembly)//GO:0050727(regulation of inflammatory response)//GO:0008150(biological_process)//GO:0050718(positive regulation of interleukin-1 beta secretion)//GO:0050713(negative regulation of interleukin-1 beta secretion)/…
chr2	197603061	197603191	diffreps_peak_710234	6.42485	130	NM_001271167	Fnip2	2.0801	3.75965e-07	3.83937e-05	up	310538	RGD1562174	RGD:1562174|Ensembl:ENSRNOG00000027833	folliculin interacting protein 2		GO:0005886(plasma membrane)//GO:0005815(microtubule organizing center)//GO:0005730(nucleolus)//GO:0005654(nucleoplasm)//GO:0005634(nucleus)//GO:0005737(cytoplasm)		GO:0000122(negative regulation of transcription from RNA polymerase II promoter)//GO:0008630(intrinsic apoptotic signaling pathway in response to DNA damage)//GO:0006468(protein phosphorylation)//GO:0033138(positive regulation of peptidyl-serine phosphorylation)//GO:0001932(regulation of protein phosphorylation)//GO:0031334(positive regulation of protein complex assembly)
chr14	43624459	43625000	diffreps_peak_362679	9.6747	541	NM_001005882	Rbm47	2.21855	2.11497e-10	1.23379e-07	up	305340	RGD1359713	RGD:1359713|Ensembl:ENSRNOG00000002408	RNA binding motif protein 47		GO:0005634(nucleus)	GO:0044822(poly(A) RNA binding)//GO:0000166(nucleotide binding)//GO:0003723(RNA binding)	GO:0016554(cytidine to uridine editing)//GO:0002244(hematopoietic progenitor cell differentiation)
chr5	29161525	29161625	diffreps_peak_984154	6.98524	100	NM_001108656	Ccne2	4.04029	1.03457e-07	1.35607e-05	up	362485	-	RGD:1307783|Ensembl:ENSRNOG00000008055	cyclin E2	rno04110(Cell cycle)//rno04114(Oocyte meiosis)//rno04115(p53 signaling pathway)//rno04151(PI3K-Akt signaling pathway)//rno05161(Hepatitis B)//rno05162(Measles)//rno05200(Pathways in cancer)//rno05203(Viral carcinogenesis)//rno05206(MicroRNAs in cancer)//rno05215(Prostate cancer)//rno05222(Small cell lung cancer)	GO:0097135(cyclin E2-CDK2 complex)//GO:0005634(nucleus)	GO:0019901(protein kinase binding)//GO:0016538(cyclin-dependent protein serine/threonine kinase regulator activity)	GO:0006270(DNA replication initiation)//GO:0051726(regulation of cell cycle)//GO:0000082(G1/S transition of mitotic cell cycle)//GO:0045859(regulation of protein kinase activity)
chr4	10897780	10897936	diffreps_peak_879820	7.01484	156	NM_001106577	Phtf2	2.13343	9.66397e-08	1.28659e-05	up	296762	-	RGD:1310593|Ensembl:ENSRNOG00000013517	putative homeodomain transcription factor 2		GO:0005783(endoplasmic reticulum)//GO:0016021(integral component of membrane)
chr2	100233050	100233143	diffreps_peak_665769	6.28778	93	ENSRNOT00000016784	Trio	2.36846	5.15487e-07	4.9964e-05	up	310192	-	RGD:1308360|Ensembl:ENSRNOG00000012148	trio Rho guanine nucleotide exchange factor			GO:0005089(Rho guanyl-nucleotide exchange factor activity)//GO:0005524(ATP binding)//GO:0019899(enzyme binding)//GO:0004674(protein serine/threonine kinase activity)	GO:0006468(protein phosphorylation)//GO:0035023(regulation of Rho protein signal transduction)//GO:0043547(positive regulation of GTPase activity)
chr11	75781495	75781539	diffreps_peak_251407	5.27052	44	NM_012777	Apod	4.37186	5.36394e-06	0.000357286	up	25239	AOPDGN	RGD:2137|Ensembl:ENSRNOG00000048273	apolipoprotein D		GO:0070062(extracellular exosome)//GO:0030425(dendrite)//GO:0048471(perinuclear region of cytoplasm)//GO:0022626(cytosolic ribosome)//GO:0005783(endoplasmic reticulum)//GO:0005622(intracellular)//GO:0005615(extracellular space)//GO:0005737(cytoplasm)//GO:0043025(neuronal cell body)	GO:0003674(molecular_function)//GO:0005215(transporter activity)//GO:0015485(cholesterol binding)	GO:0007568(aging)//GO:0042493(response to drug)//GO:0071638(negative regulation of monocyte chemotactic protein-1 production)//GO:0042308(negative regulation of protein import into nucleus)//GO:0007420(brain development)//GO:0010642(negative regulation of platelet-derived growth factor receptor signaling pathway)//GO:0014012(peripheral nervous system axon regeneration)//GO:2000098(negative regula…
chr1	263534428	263534519	diffreps_peak_134255	5.18318	91	NM_001169112	Kif11	4.30182	6.55868e-06	0.000420913	up	171304	Knsl1	RGD:621258|Ensembl:ENSRNOG00000056069	kinesin family member 11		GO:0005871(kinesin complex)//GO:0005874(microtubule)//GO:0016020(membrane)//GO:0005819(spindle)//GO:0005876(spindle microtubule)//GO:0005737(cytoplasm)//GO:0000922(spindle pole)	GO:0005524(ATP binding)//GO:0019901(protein kinase binding)//GO:0008017(microtubule binding)//GO:0032403(protein complex binding)//GO:0008574(ATP-dependent microtubule motor activity, plus-end-directed)	GO:0007018(microtubule-based movement)//GO:0090307(mitotic spindle assembly)//GO:0051225(spindle assembly)//GO:0046602(regulation of mitotic centrosome separation)//GO:0007051(spindle organization)//GO:0007100(mitotic centrosome separation)//GO:0007059(chromosome segregation)
chr2	207539616	207539724	diffreps_peak_716086	8.25176	108	NM_001024797	Gon4l	2.3207	5.60072e-09	1.6026e-06	up	499653	Dingo|Yarp	RGD:1564691|Ensembl:ENSRNOG00000020297	gon-4 like		GO:0005634(nucleus)	GO:0003714(transcription corepressor activity)//GO:0003677(DNA binding)	GO:0045892(negative regulation of transcription, DNA-templated)//GO:0006351(transcription, DNA-templated)//GO:0030183(B cell differentiation)
chr4	245366904	245367000	diffreps_peak_970641	7.52038	96	ENSRNOT00000073100	AABR06034360.1	9.0041	3.01733e-08	5.41255e-06	up
chr2	75861060	75861165	diffreps_peak_653567	12.0774	105	NM_001005384	Osmr	3.27549	8.36835e-13	2.83126e-09	up	310132	-	RGD:1302983|Ensembl:ENSRNOG00000033192	oncostatin M receptor	rno04060(Cytokine-cytokine receptor interaction)//rno04151(PI3K-Akt signaling pathway)//rno04630(Jak-STAT signaling pathway)	GO:0009897(external side of plasma membrane)//GO:0016324(apical plasma membrane)//GO:0016021(integral component of membrane)//GO:0005900(oncostatin-M receptor complex)	GO:0004924(oncostatin-M receptor activity)//GO:0004896(cytokine receptor activity)//GO:0019838(growth factor binding)//GO:0019955(cytokine binding)	GO:0008284(positive regulation of cell proliferation)//GO:0019221(cytokine-mediated signaling pathway)//GO:0038165(oncostatin-M-mediated signaling pathway)//GO:0034097(response to cytokine)
chr17	45665688	45665919	diffreps_peak_512824	7.08946	231	NM_022647	Hist1h2bl	10.2634	8.13842e-08	1.12428e-05	up	64647	H2b	RGD:621439	histone cluster 1, H2bl	rno05034(Alcoholism)//rno05203(Viral carcinogenesis)//rno05322(Systemic lupus erythematosus)	GO:0070062(extracellular exosome)//GO:0000786(nucleosome)//GO:0005654(nucleoplasm)//GO:0005634(nucleus)//GO:0005615(extracellular space)//GO:0005737(cytoplasm)	GO:0046982(protein heterodimerization activity)//GO:0003677(DNA binding)	GO:0002227(innate immune response in mucosa)//GO:0019731(antibacterial humoral response)//GO:0050830(defense response to Gram-positive bacterium)
chr14	69941734	69942120	diffreps_peak_374082	10.6843	386	ENSRNOT00000058838	Ncapg	2.94877	2.0687e-11	2.1018e-08	up	305392	RGD1562646	RGD:1562646|Ensembl:ENSRNOG00000038572	non-SMC condensin I complex, subunit G		GO:0016020(membrane)//GO:0015629(actin cytoskeleton)//GO:0005813(centrosome)//GO:0000793(condensed chromosome)//GO:0005737(cytoplasm)//GO:0000796(condensin complex)		GO:0007076(mitotic chromosome condensation)
chr1	134540305	134540811	diffreps_peak_66763	5.16581	506	ENSRNOT00000077049	Mctp2	2.88507	6.8264e-06	0.000435405	up	308742	RGD1562967	RGD:1562967|Ensembl:ENSRNOG00000009932|Vega:OTTRNOG00000000622	multiple C2 domains, transmembrane 2		GO:0005783(endoplasmic reticulum)//GO:0005654(nucleoplasm)//GO:0016021(integral component of membrane)//GO:0005737(cytoplasm)	GO:0005509(calcium ion binding)
chr1	205757688	205757840	diffreps_peak_103140	9.28854	152	NM_001033998	Itgal	4.49258	5.14589e-10	2.50723e-07	up	308995	LFA-1	RGD:631424|Ensembl:ENSRNOG00000017980	integrin subunit alpha L	rno04015(Rap1 signaling pathway)//rno04514(Cell adhesion molecules (CAMs))//rno04650(Natural killer cell mediated cytotoxicity)//rno04670(Leukocyte transendothelial migration)//rno04810(Regulation of actin cytoskeleton)//rno05144(Malaria)//rno05150(Staphylococcus aureus infection)//rno05166(HTLV-I infection)//rno05169(Epstein-Barr virus infection)//rno05323(Rheumatoid arthritis)//rno05416(Viral m…	GO:0001772(immunological synapse)//GO:0009897(external side of plasma membrane)//GO:0070062(extracellular exosome)//GO:0009986(cell surface)//GO:0016020(membrane)//GO:0034687(integrin alphaL-beta2 complex)//GO:0005911(cell-cell junction)	GO:0030369(ICAM-3 receptor activity)//GO:0050839(cell adhesion molecule binding)//GO:0046982(protein heterodimerization activity)//GO:0032403(protein complex binding)	GO:0050798(activated T cell proliferation)//GO:0007159(leukocyte cell-cell adhesion)//GO:0042102(positive regulation of T cell proliferation)//GO:0007157(heterophilic cell-cell adhesion via plasma membrane cell adhesion molecules)//GO:0050850(positive regulation of calcium-mediated signaling)//GO:0022409(positive regulation of cell-cell adhesion)//GO:0022407(regulation of cell-cell adhesion)//GO:…
chr4	44959636	44959700	diffreps_peak_897654	7.72647	64	NM_001039344	Tes	5.60331	1.87729e-08	3.83916e-06	up	500040	-	RGD:1566346|Ensembl:ENSRNOG00000051952	testin LIM domain protein		GO:0005886(plasma membrane)//GO:0043234(protein complex)//GO:0030054(cell junction)//GO:0005737(cytoplasm)//GO:0005634(nucleus)//GO:0005925(focal adhesion)	GO:0044822(poly(A) RNA binding)//GO:0008270(zinc ion binding)//GO:0005515(protein binding)	GO:0008285(negative regulation of cell proliferation)
chr11	75140137	75140221	diffreps_peak_250958	5.06397	84	ENSRNOT00000034757	LOC690251	2.28249	8.63037e-06	0.000530305	up	690251	-	RGD:1582860	similar to SUMO/sentrin specific protease 5
chr17	45488059	45488470	diffreps_peak_512764	7.22816	411	ENSRNOT00000072119	Hist1h3c	3.63619	5.91346e-08	8.81699e-06	up	679950	Hist2h3c	RGD:1598120	histone cluster 1, H3c
chr20	12455138	12455260	diffreps_peak_758134	5.40248	122	NM_022607	Ndufv3	2.90867	3.95841e-06	0.000278355	up	64539	Mipp65|Ndufv3l	RGD:621020|Ensembl:ENSRNOG00000001182	NADH:ubiquinone oxidoreductase subunit V3	rno00190(Oxidative phosphorylation)//rno01100(Metabolic pathways)//rno04932(Non-alcoholic fatty liver disease (NAFLD))//rno05010(Alzheimer's disease)//rno05012(Parkinson's disease)//rno05016(Huntington's disease)	GO:0005654(nucleoplasm)//GO:0005739(mitochondrion)//GO:0005747(mitochondrial respiratory chain complex I)	GO:0044822(poly(A) RNA binding)	GO:0055114(oxidation-reduction process)
chr12	48196110	48196227	diffreps_peak_284357	6.34922	117	NM_001029911	Cit	2.66169	4.47482e-07	4.43859e-05	up	83620	-	RGD:70878|Ensembl:ENSRNOG00000001143	citron rho-interacting serine/threonine kinase		GO:0005886(plasma membrane)//GO:0016020(membrane)//GO:0015629(actin cytoskeleton)//GO:0001726(ruffle)//GO:0005773(vacuole)//GO:0031985(Golgi cisterna)//GO:0005737(cytoplasm)//GO:0043025(neuronal cell body)	GO:0004674(protein serine/threonine kinase activity)//GO:0017048(Rho GTPase binding)//GO:0005524(ATP binding)//GO:0030165(PDZ domain binding)//GO:0016301(kinase activity)//GO:0097110(scaffold protein binding)//GO:0046872(metal ion binding)	GO:0035556(intracellular signal transduction)//GO:0007067(mitotic nuclear division)//GO:0007091(metaphase/anaphase transition of mitotic cell cycle)//GO:0008064(regulation of actin polymerization or depolymerization)//GO:0016310(phosphorylation)//GO:0016358(dendrite development)//GO:0006468(protein phosphorylation)//GO:0048699(generation of neurons)//GO:0007283(spermatogenesis)//GO:0051726(regula…
chr16	11273574	11273711	diffreps_peak_457554	7.61269	137	ENSRNOT00000043811	Wdfy4	5.42887	2.43957e-08	4.64052e-06	up	498582	RGD1564142	RGD:1564142|Ensembl:ENSRNOG00000029662	WDFY family member 4		GO:0019898(extrinsic component of membrane)//GO:0012505(endomembrane system)	GO:0005543(phospholipid binding)
chr14	80385981	80386240	diffreps_peak_379462	5.28789	259	ENSRNOT00000041303	LOC100360491	3.49309	5.15358e-06	0.000346124	up	100360491	-	RGD:2322065|Ensembl:ENSRNOG00000061438	60S ribosomal protein L13-like		GO:0022625(cytosolic large ribosomal subunit)	GO:0003723(RNA binding)//GO:0003735(structural constituent of ribosome)	GO:0006412(translation)
chr18	35154896	35155082	diffreps_peak_560900	7.58714	186	NM_001170469	Dcp2	28.4651	2.58737e-08	4.83867e-06	up	291604	RGD1562909	RGD:1562909|Ensembl:ENSRNOG00000045895	decapping mRNA 2	rno03018(RNA degradation)	GO:0000932(cytoplasmic mRNA processing body)//GO:0005654(nucleoplasm)//GO:0043231(intracellular membrane-bounded organelle)//GO:0016442(RISC complex)//GO:0030054(cell junction)	GO:0003723(RNA binding)//GO:0030145(manganese ion binding)//GO:0016787(hydrolase activity)//GO:0050072(m7G(5')pppN diphosphatase activity)	GO:0006402(mRNA catabolic process)//GO:0071044(histone mRNA catabolic process)//GO:0000290(deadenylation-dependent decapping of nuclear-transcribed mRNA)//GO:0000184(nuclear-transcribed mRNA catabolic process, nonsense-mediated decay)
chr2	97312081	97312159	diffreps_peak_662608	7.83131	78	NM_022300	Basp1	3.10558	1.47467e-08	3.22205e-06	up	64160	NAP22	RGD:621491	brain abundant, membrane attached signal protein 1		GO:0005886(plasma membrane)//GO:0031982(vesicle)//GO:0070062(extracellular exosome)//GO:0016607(nuclear speck)//GO:0005737(cytoplasm)//GO:0008180(COP9 signalosome)//GO:0005634(nucleus)//GO:0030054(cell junction)//GO:0030426(growth cone)	GO:0003714(transcription corepressor activity)//GO:0005516(calmodulin binding)//GO:0019904(protein domain specific binding)//GO:0044212(transcription regulatory region DNA binding)	GO:0072112(glomerular visceral epithelial cell differentiation)//GO:0021762(substantia nigra development)//GO:0045892(negative regulation of transcription, DNA-templated)
chr4	179544481	179544588	diffreps_peak_933300	6.37447	107	NM_212512	Slc4a5	19.5814	4.22208e-07	4.22198e-05	up	297386	NBC4	RGD:1303009|Ensembl:ENSRNOG00000010378	solute carrier family 4 member 5	rno04976(Bile secretion)	GO:0016323(basolateral plasma membrane)//GO:0016021(integral component of membrane)//GO:0005887(integral component of plasma membrane)	GO:0015301(anion:anion antiporter activity)//GO:0005452(inorganic anion exchanger activity)	GO:0015701(bicarbonate transport)//GO:0003014(renal system process)//GO:0006885(regulation of pH)//GO:0048311(mitochondrion distribution)//GO:0051453(regulation of intracellular pH)//GO:0003073(regulation of systemic arterial blood pressure)//GO:0098656(anion transmembrane transport)//GO:0006820(anion transport)//GO:0060041(retina development in camera-type eye)//GO:0010468(regulation of gene exp…
chr5	74059825	74059940	diffreps_peak_1002375	12.4453	115	NM_178095	Abca1	7.36944	3.58664e-13	2.00576e-09	up	313210	-	RGD:631344|Ensembl:ENSRNOG00000018126	ATP binding cassette subfamily A member 1	rno02010(ABC transporters)//rno04975(Fat digestion and absorption)	GO:0030139(endocytic vesicle)//GO:0005886(plasma membrane)//GO:0005887(integral component of plasma membrane)//GO:0045335(phagocytic vesicle)//GO:0009986(cell surface)//GO:0048471(perinuclear region of cytoplasm)//GO:0005794(Golgi apparatus)//GO:0009897(external side of plasma membrane)//GO:0043231(intracellular membrane-bounded organelle)//GO:0045121(membrane raft)//GO:0034364(high-density lipop…	GO:0034186(apolipoprotein A-I binding)//GO:0008509(anion transmembrane transporter activity)//GO:0034185(apolipoprotein binding)//GO:0005102(receptor binding)//GO:0017127(cholesterol transporter activity)//GO:0005548(phospholipid transporter activity)//GO:0034188(apolipoprotein A-I receptor activity)//GO:0005524(ATP binding)//GO:0031267(small GTPase binding)//GO:0019905(syntaxin binding)//GO:0042…	GO:0038027(apolipoprotein A-I-mediated signaling pathway)//GO:0007040(lysosome organization)//GO:0032367(intracellular cholesterol transport)//GO:0098656(anion transmembrane transport)//GO:0010875(positive regulation of cholesterol efflux)//GO:0055091(phospholipid homeostasis)//GO:0034380(high-density lipoprotein particle assembly)//GO:0030819(positive regulation of cAMP biosynthetic process)//GO…
chr1	83007888	83007940	diffreps_peak_45378	8.00258	52	NM_001037346	Rps19	3.28637	9.94086e-09	2.42813e-06	up	29287	-	RGD:68440|Ensembl:ENSRNOG00000037897	ribosomal protein S19	rno03010(Ribosome)	GO:0070062(extracellular exosome)//GO:0016020(membrane)//GO:0005829(cytosol)//GO:0022627(cytosolic small ribosomal subunit)//GO:0005737(cytoplasm)//GO:0005730(nucleolus)//GO:0005840(ribosome)//GO:0005925(focal adhesion)	GO:0003735(structural constituent of ribosome)//GO:0003674(molecular_function)//GO:0031369(translation initiation factor binding)//GO:0032403(protein complex binding)//GO:0017134(fibroblast growth factor binding)//GO:0042803(protein homodimerization activity)//GO:0019901(protein kinase binding)//GO:0044822(poly(A) RNA binding)//GO:0005515(protein binding)	GO:0000028(ribosomal small subunit assembly)//GO:0060265(positive regulation of respiratory burst involved in inflammatory response)//GO:0007000(nucleolus organization)//GO:0042274(ribosomal small subunit biogenesis)//GO:0030218(erythrocyte differentiation)//GO:0000462(maturation of SSU-rRNA from tricistronic rRNA transcript (SSU-rRNA, 5.8S rRNA, LSU-rRNA))//GO:0051262(protein tetramerization)//G…
chr9	113468811	113469057	diffreps_peak_1331286	6.32407	246	ENSRNOT00000073591	AABR06062126.1	2.03744	4.74163e-07	4.65691e-05	up
chr8	66059249	66059312	diffreps_peak_1233685	6.38394	63	NM_053400	Tle3	2.31427	4.13107e-07	4.14448e-05	up	84424	Esp3	RGD:620292|Ensembl:ENSRNOG00000013013	transducin-like enhancer of split 3		GO:0005634(nucleus)	GO:0005515(protein binding)	GO:0016055(Wnt signaling pathway)//GO:0006351(transcription, DNA-templated)//GO:0006355(regulation of transcription, DNA-templated)
chr1	57871859	57871988	diffreps_peak_35991	6.2494	129	NM_001169138	Thbs2	3.63958	5.63114e-07	5.364e-05	up	292406	TSP-2	RGD:1310979|Ensembl:ENSRNOG00000010529	thrombospondin 2	rno04145(Phagosome)//rno04151(PI3K-Akt signaling pathway)//rno04510(Focal adhesion)//rno04512(ECM-receptor interaction)//rno05144(Malaria)	GO:0005578(proteinaceous extracellular matrix)//GO:0005604(basement membrane)//GO:0031091(platelet alpha granule)	GO:0008201(heparin binding)//GO:0005509(calcium ion binding)	GO:0016525(negative regulation of angiogenesis)//GO:0007155(cell adhesion)//GO:0051965(positive regulation of synapse assembly)
chr7	68640931	68641220	diffreps_peak_1162050	9.33101	289	ENSRNOT00000058036	Slc16a7	2.27261	4.66651e-10	2.31926e-07	up	29735	Mct2	RGD:3691|Ensembl:ENSRNOG00000007839	solute carrier family 16 member 7		GO:0005886(plasma membrane)//GO:0005887(integral component of plasma membrane)//GO:0005737(cytoplasm)	GO:0008028(monocarboxylic acid transmembrane transporter activity)//GO:0015293(symporter activity)//GO:0005515(protein binding)//GO:0050833(pyruvate transmembrane transporter activity)//GO:0015129(lactate transmembrane transporter activity)	GO:0035873(lactate transmembrane transport)//GO:0035879(plasma membrane lactate transport)//GO:1901475(pyruvate transmembrane transport)
chr17	33597273	33597552	diffreps_peak_507121	7.0788	279	ENSRNOT00000071312	AABR06091203.1	10.1947	8.34069e-08	1.14573e-05	up
chr4	241274071	241274460	diffreps_peak_967730	6.85489	389	NM_012813	St8sia1	7.11181	1.39673e-07	1.71461e-05	up	25280	Siat8|Siat8a	RGD:3679|Ensembl:ENSRNOG00000014018	ST8 alpha-N-acetyl-neuraminide alpha-2,8-sialyltransferase 1	rno00601(Glycosphingolipid biosynthesis - lacto and neolacto series)//rno00603(Glycosphingolipid biosynthesis - globo series)//rno00604(Glycosphingolipid biosynthesis - ganglio series)//rno01100(Metabolic pathways)	GO:0030173(integral component of Golgi membrane)	GO:0008373(sialyltransferase activity)	GO:0034605(cellular response to heat)//GO:0008284(positive regulation of cell proliferation)//GO:0097503(sialylation)//GO:0006486(protein glycosylation)
chr2	207538841	207538949	diffreps_peak_716085	9.84997	108	ENSRNOT00000056789	Gon4l	9.08173	1.41265e-10	8.96395e-08	up	499653	Dingo|Yarp	RGD:1564691|Ensembl:ENSRNOG00000020297	gon-4 like		GO:0005634(nucleus)	GO:0003714(transcription corepressor activity)//GO:0003677(DNA binding)	GO:0045892(negative regulation of transcription, DNA-templated)//GO:0006351(transcription, DNA-templated)//GO:0030183(B cell differentiation)
chr7	64353012	64353208	diffreps_peak_1159911	9.65213	196	NM_001191784	Srgap1	2.27732	2.22778e-10	1.28292e-07	up	314903	RGD1566260	RGD:1566260|Ensembl:ENSRNOG00000004603	SLIT-ROBO Rho GTPase activating protein 1	rno04360(Axon guidance)	GO:0005737(cytoplasm)	GO:0005096(GTPase activator activity)//GO:0048365(Rac GTPase binding)//GO:0017048(Rho GTPase binding)	GO:0030336(negative regulation of cell migration)//GO:0043547(positive regulation of GTPase activity)//GO:0007266(Rho protein signal transduction)//GO:0016477(cell migration)//GO:0007165(signal transduction)
chr1	142377063	142377291	diffreps_peak_70561	5.98474	228	ENSRNOT00000031783	Ticrr	6.42308	1.03575e-06	8.98286e-05	up	308768	RGD1308541	RGD:1308541|Ensembl:ENSRNOG00000015520	TOPBP1-interacting checkpoint and replication regulator		GO:0005654(nucleoplasm)//GO:0005634(nucleus)	GO:0003682(chromatin binding)	GO:0030174(regulation of DNA-dependent DNA replication initiation)//GO:0010212(response to ionizing radiation)//GO:0033314(mitotic DNA replication checkpoint)//GO:0006260(DNA replication)
chr13	60107704	60107740	diffreps_peak_307626	6.35649	36	NM_138507	Ptprc	3.59418	4.40056e-07	4.37614e-05	up	24699	CD45|L-CA|Lca|RT7|T200	RGD:3451|Ensembl:ENSRNOG00000000655	protein tyrosine phosphatase, receptor type, C	rno04514(Cell adhesion molecules (CAMs))//rno04660(T cell receptor signaling pathway)//rno04666(Fc gamma R-mediated phagocytosis)//rno05340(Primary immunodeficiency)	GO:0005886(plasma membrane)//GO:0005887(integral component of plasma membrane)//GO:0009898(cytoplasmic side of plasma membrane)//GO:0009986(cell surface)//GO:0016020(membrane)//GO:0071944(cell periphery)//GO:0009897(external side of plasma membrane)//GO:0045121(membrane raft)//GO:0016021(integral component of membrane)//GO:0070062(extracellular exosome)//GO:0005622(intracellular)//GO:0005925(foca…	GO:0019901(protein kinase binding)//GO:0008201(heparin binding)//GO:0043395(heparan sulfate proteoglycan binding)//GO:0005001(transmembrane receptor protein tyrosine phosphatase activity)//GO:0019887(protein kinase regulator activity)//GO:0005515(protein binding)//GO:0004725(protein tyrosine phosphatase activity)	GO:0030890(positive regulation of B cell proliferation)//GO:0046641(positive regulation of alpha-beta T cell proliferation)//GO:2001238(positive regulation of extrinsic apoptotic signaling pathway)//GO:0001915(negative regulation of T cell mediated cytotoxicity)//GO:0042100(B cell proliferation)//GO:0030217(T cell differentiation)//GO:0034113(heterotypic cell-cell adhesion)//GO:0044770(cell cycle…
chr7	63279791	63279911	diffreps_peak_1159297	9.75893	120	NM_001130583	Parvg	37.814	1.74209e-10	1.06274e-07	up	689069	-	RGD:1597417|Ensembl:ENSRNOG00000052064	parvin, gamma	rno04510(Focal adhesion)		GO:0003779(actin binding)	GO:0007155(cell adhesion)//GO:0031532(actin cytoskeleton reorganization)
chr9	9996264	9996325	diffreps_peak_1276235	6.55934	61	ENSRNOT00000071107	Chaf1a	2.10052	2.75844e-07	2.9706e-05	up	363333	-	RGD:1590865|Ensembl:ENSRNOG00000046479	chromatin assembly factor 1 subunit A		GO:0033186(CAF-1 complex)//GO:0000790(nuclear chromatin)//GO:0043234(protein complex)//GO:0043231(intracellular membrane-bounded organelle)//GO:0005730(nucleolus)//GO:0005634(nucleus)	GO:0070087(chromo shadow domain binding)//GO:0042802(identical protein binding)	GO:0006335(DNA replication-dependent nucleosome assembly)//GO:0006334(nucleosome assembly)//GO:0031497(chromatin assembly)
chr11	93462644	93462660	diffreps_peak_262078	9.6895	16	NM_013035	Snai2	3.34522	2.04409e-10	1.20096e-07	up	25554	Slug	RGD:3722|Ensembl:ENSRNOG00000047699	snail family transcriptional repressor 2	rno04390(Hippo signaling pathway)//rno04520(Adherens junction)	GO:0005634(nucleus)//GO:0005575(cellular_component)//GO:0005737(cytoplasm)//GO:0000790(nuclear chromatin)	GO:0003674(molecular_function)//GO:0043565(sequence-specific DNA binding)//GO:0003682(chromatin binding)//GO:0001078(transcriptional repressor activity, RNA polymerase II core promoter proximal region sequence-specific binding)//GO:0003705(transcription factor activity, RNA polymerase II distal enhancer sequence-specific binding)//GO:0046872(metal ion binding)	GO:0032642(regulation of chemokine production)//GO:0060021(palate development)//GO:0043066(negative regulation of apoptotic process)//GO:0045600(positive regulation of fat cell differentiation)//GO:0006351(transcription, DNA-templated)//GO:0001837(epithelial to mesenchymal transition)//GO:0016477(cell migration)//GO:2001240(negative regulation of extrinsic apoptotic signaling pathway in absence o…
chr20	47272981	47273031	diffreps_peak_777625	6.61243	50	NM_001107634	Cdk19	2.99135	2.44102e-07	2.69053e-05	up	309804	Cdc2l6|Cdk11	RGD:1305435|Ensembl:ENSRNOG00000000583	cyclin-dependent kinase 19		GO:0005634(nucleus)//GO:0005829(cytosol)	GO:0005524(ATP binding)//GO:0019899(enzyme binding)//GO:0004674(protein serine/threonine kinase activity)	GO:0043065(positive regulation of apoptotic process)//GO:0006468(protein phosphorylation)//GO:0051301(cell division)//GO:0071222(cellular response to lipopolysaccharide)//GO:0050729(positive regulation of inflammatory response)
chr7	26980734	26981219	diffreps_peak_1142681	7.05121	485	NM_001108079	Chst11	2.87708	8.88776e-08	1.20437e-05	up	314694	C4ST1	RGD:1308400|Ensembl:ENSRNOG00000008885	carbohydrate (chondroitin 4) sulfotransferase 11	rno00532(Glycosaminoglycan biosynthesis - chondroitin sulfate / dermatan sulfate)	GO:0016020(membrane)//GO:0016021(integral component of membrane)//GO:0000139(Golgi membrane)	GO:0047756(chondroitin 4-sulfotransferase activity)//GO:0050659(N-acetylgalactosamine 4-sulfate 6-O-sulfotransferase activity)//GO:0008146(sulfotransferase activity)//GO:0001537(N-acetylgalactosamine 4-O-sulfotransferase activity)	GO:0048703(embryonic viscerocranium morphogenesis)//GO:0051216(cartilage development)//GO:0042733(embryonic digit morphogenesis)//GO:0033037(polysaccharide localization)//GO:0036342(post-anal tail morphogenesis)//GO:0030326(embryonic limb morphogenesis)//GO:0009791(post-embryonic development)//GO:0002063(chondrocyte development)//GO:0030512(negative regulation of transforming growth factor beta r…
chr5	172759101	172759460	diffreps_peak_1055588	5.26339	359	NM_053305	Tas1r1	2.39513	5.45269e-06	0.000362188	up	29407	Gpr70	RGD:61891|Ensembl:ENSRNOG00000009708	taste 1 receptor member 1	rno04742(Taste transduction)	GO:0005886(plasma membrane)//GO:0016021(integral component of membrane)	GO:0008527(taste receptor activity)	GO:0050912(detection of chemical stimulus involved in sensory perception of taste)//GO:0007186(G-protein coupled receptor signaling pathway)//GO:0050917(sensory perception of umami taste)
chr3	111483681	111485061	diffreps_peak_836910	8.88403	1380	ENSRNOT00000041910	AABR06025587.1	3.3987	1.30607e-09	5.18878e-07	up
chr2	49600721	49601540	diffreps_peak_638445	10.0258	819	ENSRNOT00000024485	Naip5	5.23742	9.42243e-11	6.54494e-08	up	294691	RGD1559914	RGD:1559914	NLR family, apoptosis inhibitory protein 5	rno04621(NOD-like receptor signaling pathway)//rno05134(Legionellosis)
chr13	114443301	114443432	diffreps_peak_336967	7.94404	131	NM_012912	Atf3	4.35247	1.13753e-08	2.68065e-06	up	25389	LRF-1|LRFI	RGD:2165|Ensembl:ENSRNOG00000003745	activating transcription factor 3	rno05166(HTLV-I infection)	GO:0005730(nucleolus)//GO:1990622(CHOP-ATF3 complex)//GO:0005634(nucleus)	GO:0044212(transcription regulatory region DNA binding)//GO:0046982(protein heterodimerization activity)//GO:0042802(identical protein binding)//GO:0003700(transcription factor activity, sequence-specific DNA binding)//GO:0000978(RNA polymerase II core promoter proximal region sequence-specific DNA binding)//GO:0000977(RNA polymerase II regulatory region sequence-specific DNA binding)//GO:0001078…	GO:0008284(positive regulation of cell proliferation)//GO:0034198(cellular response to amino acid starvation)//GO:0001709(cell fate determination)//GO:0006094(gluconeogenesis)//GO:0030968(endoplasmic reticulum unfolded protein response)//GO:0006351(transcription, DNA-templated)//GO:1903984(positive regulation of TRAIL-activated apoptotic signaling pathway)//GO:1990440(positive regulation of trans…
chr12	33250144	33250220	diffreps_peak_279197	5.96906	76	ENSRNOT00000001247	Ran	3.53672	1.07384e-06	9.25618e-05	up	84509	-	RGD:620367|Ensembl:ENSRNOG00000000938	RAN, member RAS oncogene family	rno03008(Ribosome biogenesis in eukaryotes)//rno03013(RNA transport)//rno05166(HTLV-I infection)//rno05169(Epstein-Barr virus infection)	GO:0070062(extracellular exosome)//GO:0005814(centriole)//GO:0002177(manchette)//GO:0005635(nuclear envelope)//GO:0001673(male germ cell nucleus)//GO:0016020(membrane)//GO:0043234(protein complex)//GO:0090543(Flemming body)//GO:0055037(recycling endosome)//GO:0036126(sperm flagellum)//GO:0030496(midbody)//GO:0005737(cytoplasm)//GO:0005643(nuclear pore)//GO:0042470(melanosome)//GO:0000785(chromati…	GO:0061676(importin-alpha family protein binding)//GO:0019904(protein domain specific binding)//GO:0032403(protein complex binding)//GO:0003924(GTPase activity)//GO:0070883(pre-miRNA binding)//GO:0005525(GTP binding)//GO:0019003(GDP binding)//GO:0044822(poly(A) RNA binding)//GO:0045505(dynein intermediate chain binding)//GO:0005515(protein binding)	GO:0032092(positive regulation of protein binding)//GO:0000060(protein import into nucleus, translocation)//GO:0006606(protein import into nucleus)//GO:0000054(ribosomal subunit export from nucleus)//GO:0007286(spermatid development)//GO:0043393(regulation of protein binding)//GO:0051301(cell division)//GO:0071389(cellular response to mineralocorticoid stimulus)//GO:0000056(ribosomal small subuni…
chr10	55711638	55711795	diffreps_peak_179599	10.3565	157	ENSRNOT00000057058	Chd3	2.27794	4.40012e-11	3.63288e-08	up	303241	-	RGD:1311923|Ensembl:ENSRNOG00000009722	chromodomain helicase DNA binding protein 3		GO:0005575(cellular_component)//GO:0045111(intermediate filament cytoskeleton)//GO:0005813(centrosome)//GO:0005730(nucleolus)//GO:0016581(NuRD complex)//GO:0005634(nucleus)//GO:0005737(cytoplasm)	GO:0003674(molecular_function)//GO:0008270(zinc ion binding)//GO:0008026(ATP-dependent helicase activity)//GO:0005524(ATP binding)//GO:0044822(poly(A) RNA binding)//GO:0003677(DNA binding)	GO:0006333(chromatin assembly or disassembly)//GO:0051297(centrosome organization)//GO:0007051(spindle organization)//GO:0006355(regulation of transcription, DNA-templated)//GO:0008150(biological_process)
chr15	91530781	91531190	diffreps_peak_440150	6.32819	409	NM_017333	Ednrb	5.49514	4.69684e-07	4.62005e-05	up	50672	Ednra|Etb	RGD:2536|Ensembl:ENSRNOG00000010997	endothelin receptor type B	rno04020(Calcium signaling pathway)//rno04022(cGMP-PKG signaling pathway)//rno04080(Neuroactive ligand-receptor interaction)//rno04916(Melanogenesis)//rno05200(Pathways in cancer)	GO:0031965(nuclear membrane)//GO:0016020(membrane)//GO:0005886(plasma membrane)//GO:0045121(membrane raft)//GO:0016021(integral component of membrane)	GO:0004872(receptor activity)//GO:0017046(peptide hormone binding)//GO:0004930(G-protein coupled receptor activity)//GO:0004962(endothelin receptor activity)//GO:0031702(type 1 angiotensin receptor binding)	GO:0035645(enteric smooth muscle cell differentiation)//GO:0043066(negative regulation of apoptotic process)//GO:0042311(vasodilation)//GO:0048066(developmental pigmentation)//GO:0007204(positive regulation of cytosolic calcium ion concentration)//GO:0086100(endothelin receptor signaling pathway)//GO:0030318(melanocyte differentiation)//GO:0014043(negative regulation of neuron maturation)//GO:000…
chr8	23424705	23424832	diffreps_peak_1210933	9.72296	127	ENSRNOT00000019601	Anln	4.0261	1.89253e-10	1.13316e-07	up	363031	RGD1561367	RGD:1561367|Ensembl:ENSRNOG00000014343	anillin, actin binding protein		GO:0005654(nucleoplasm)//GO:0016021(integral component of membrane)//GO:0015629(actin cytoskeleton)//GO:0043231(intracellular membrane-bounded organelle)//GO:0005826(actomyosin contractile ring)	GO:0003779(actin binding)	GO:0000281(mitotic cytokinesis)//GO:0002244(hematopoietic progenitor cell differentiation)//GO:0090521(glomerular visceral epithelial cell migration)
chr2	49592822	49592940	diffreps_peak_638439	5.19453	118	ENSRNOT00000024485	Naip5	2.76622	6.38951e-06	0.000411904	up	294691	RGD1559914	RGD:1559914	NLR family, apoptosis inhibitory protein 5	rno04621(NOD-like receptor signaling pathway)//rno05134(Legionellosis)
chr10	91025569	91025850	diffreps_peak_199917	5.24638	281	NM_001105846	Fmnl1	2.96325	5.67044e-06	0.000373634	up	287746	-	RGD:1311042|Ensembl:ENSRNOG00000003207	formin-like 1		GO:0016020(membrane)//GO:0005886(plasma membrane)//GO:0070062(extracellular exosome)//GO:0045335(phagocytic vesicle)//GO:0005829(cytosol)	GO:0017048(Rho GTPase binding)//GO:0048365(Rac GTPase binding)//GO:0051015(actin filament binding)//GO:0005522(profilin binding)//GO:0003779(actin binding)//GO:0032794(GTPase activating protein binding)	GO:0008360(regulation of cell shape)//GO:0006929(substrate-dependent cell migration)//GO:0009987(cellular process)//GO:0030866(cortical actin cytoskeleton organization)//GO:0030036(actin cytoskeleton organization)//GO:0051014(actin filament severing)
chr18	17443761	17444000	diffreps_peak_550785	9.07226	239	NM_001107400	Celf4	3.02318	8.46725e-10	3.71282e-07	up	307540	Brunol4	RGD:1307630|Ensembl:ENSRNOG00000014503	CUGBP, Elav-like family member 4		GO:0005634(nucleus)//GO:0005737(cytoplasm)	GO:0000166(nucleotide binding)//GO:0003729(mRNA binding)	GO:0090394(negative regulation of excitatory postsynaptic potential)//GO:0000380(alternative mRNA splicing, via spliceosome)//GO:0048025(negative regulation of mRNA splicing, via spliceosome)//GO:1902866(regulation of retina development in camera-type eye)//GO:0006376(mRNA splice site selection)//GO:0048026(positive regulation of mRNA splicing, via spliceosome)//GO:0000381(regulation of alternati…
chr4	44674148	44674296	diffreps_peak_897510	7.00545	148	NM_022379	Tfec	2.71222	9.87538e-08	1.30703e-05	up	26296	Tcfec	RGD:3846|Ensembl:ENSRNOG00000061595	transcription factor EC		GO:0005654(nucleoplasm)//GO:0005737(cytoplasm)	GO:0046983(protein dimerization activity)//GO:0003677(DNA binding)	GO:0034605(cellular response to heat)//GO:0006351(transcription, DNA-templated)//GO:0006355(regulation of transcription, DNA-templated)
chr16	20150820	20150874	diffreps_peak_460582	12.033	54	NM_212510	Rpl18a	3.09542	9.26893e-13	3.00155e-09	up	290641	-	RGD:1302976|Ensembl:ENSRNOG00000018795	ribosomal protein L18A	rno03010(Ribosome)	GO:0016020(membrane)//GO:0005840(ribosome)//GO:0022625(cytosolic large ribosomal subunit)	GO:0044822(poly(A) RNA binding)//GO:0003735(structural constituent of ribosome)//GO:0003674(molecular_function)	GO:0006412(translation)//GO:0097327(response to antineoplastic agent)
chr9	17539801	17539919	diffreps_peak_1280100	13.0236	118	NM_001278483	Runx2	10.2421	9.4702e-14	1.86977e-09	up	367218	Cbfa1|OSF-2	RGD:2282|Ensembl:ENSRNOG00000020193	runt-related transcription factor 2	rno05202(Transcriptional misregulation in cancer)	GO:0005654(nucleoplasm)//GO:0005667(transcription factor complex)//GO:0005634(nucleus)//GO:0005737(cytoplasm)//GO:0000790(nuclear chromatin)	GO:0003682(chromatin binding)//GO:0019904(protein domain specific binding)//GO:0003700(transcription factor activity, sequence-specific DNA binding)//GO:0005524(ATP binding)//GO:0000981(RNA polymerase II transcription factor activity, sequence-specific DNA binding)//GO:0000979(RNA polymerase II core promoter sequence-specific DNA binding)//GO:0000978(RNA polymerase II core promoter proximal regio…	GO:0040036(regulation of fibroblast growth factor receptor signaling pathway)//GO:0010628(positive regulation of gene expression)//GO:0002063(chondrocyte development)//GO:0030217(T cell differentiation)//GO:0030097(hemopoiesis)//GO:0032332(positive regulation of chondrocyte differentiation)//GO:0030182(neuron differentiation)//GO:0045893(positive regulation of transcription, DNA-templated)//GO:00…
chr5	155805358	155805563	diffreps_peak_1045936	7.89351	205	NM_031107	Rps6ka1	4.80882	1.27787e-08	2.90793e-06	up	81771	-	RGD:620675|Ensembl:ENSRNOG00000042411	ribosomal protein S6 kinase A1	rno04010(MAPK signaling pathway)//rno04114(Oocyte meiosis)//rno04150(mTOR signaling pathway)//rno04720(Long-term potentiation)//rno04722(Neurotrophin signaling pathway)//rno04914(Progesterone-mediated oocyte maturation)//rno04931(Insulin resistance)	GO:0005819(spindle)//GO:0005634(nucleus)//GO:0005840(ribosome)//GO:0005737(cytoplasm)//GO:0005829(cytosol)	GO:0004674(protein serine/threonine kinase activity)//GO:0005524(ATP binding)//GO:0000287(magnesium ion binding)//GO:0016301(kinase activity)//GO:0004712(protein serine/threonine/tyrosine kinase activity)//GO:0008134(transcription factor binding)//GO:0043027(cysteine-type endopeptidase inhibitor activity involved in apoptotic process)//GO:0004711(ribosomal protein S6 kinase activity)//GO:0005515(…	GO:0006468(protein phosphorylation)//GO:0072574(hepatocyte proliferation)//GO:2000491(positive regulation of hepatic stellate cell activation)//GO:0045944(positive regulation of transcription from RNA polymerase II promoter)//GO:0043066(negative regulation of apoptotic process)//GO:0043154(negative regulation of cysteine-type endopeptidase activity involved in apoptotic process)//GO:0035556(intra…
chr3	141138860	141139061	diffreps_peak_853768	11.7065	201	NM_001126291	Flrt3	4.00402	1.96552e-12	4.54879e-09	up	366205	RGD1566005	RGD:1566005	fibronectin leucine rich transmembrane protein 3		GO:0043679(axon terminus)//GO:0097060(synaptic membrane)//GO:0005887(integral component of plasma membrane)//GO:0005576(extracellular region)//GO:0030425(dendrite)//GO:0005789(endoplasmic reticulum membrane)//GO:0005925(focal adhesion)//GO:0045211(postsynaptic membrane)//GO:0014069(postsynaptic density)//GO:0005737(cytoplasm)//GO:0044295(axonal growth cone)//GO:0042734(presynaptic membrane)//GO:0…	GO:0004860(protein kinase inhibitor activity)//GO:0045499(chemorepellent activity)//GO:0005104(fibroblast growth factor receptor binding)//GO:0042803(protein homodimerization activity)	GO:0031175(neuron projection development)//GO:0007411(axon guidance)//GO:0007416(synapse assembly)//GO:0048598(embryonic morphogenesis)//GO:0003345(proepicardium cell migration involved in pericardium morphogenesis)//GO:0046426(negative regulation of JAK-STAT cascade)//GO:0048678(response to axon injury)//GO:0050919(negative chemotaxis)//GO:1990138(neuron projection extension)//GO:0019221(cytokin…
chrX	71395261	71395392	diffreps_peak_1368727	7.68475	131	ENSRNOT00000003789	Kif4a	4.10534	2.06655e-08	4.11412e-06	up	84393	Kif4	RGD:620526|Ensembl:ENSRNOG00000038035|Vega:OTTRNOG00000000588	kinesin family member 4A		GO:0005654(nucleoplasm)//GO:0005871(kinesin complex)//GO:0030496(midbody)//GO:0016020(membrane)	GO:0005524(ATP binding)//GO:0008017(microtubule binding)//GO:0008574(ATP-dependent microtubule motor activity, plus-end-directed)	GO:0000281(mitotic cytokinesis)//GO:0007018(microtubule-based movement)//GO:0051256(mitotic spindle midzone assembly)
chrX	15362721	15362810	diffreps_peak_1341705	8.98191	89	NM_023965	Cybb	5.53978	1.04254e-09	4.3321e-07	up	66021	Gp91-phox|Nox2	RGD:620574|Ensembl:ENSRNOG00000003622	cytochrome b-245 beta chain	rno04066(HIF-1 signaling pathway)//rno04145(Phagosome)//rno04380(Osteoclast differentiation)//rno04670(Leukocyte transendothelial migration)//rno04933(AGE-RAGE signaling pathway in diabetic complications)	GO:0005886(plasma membrane)//GO:0005887(integral component of plasma membrane)//GO:0045335(phagocytic vesicle)//GO:0005635(nuclear envelope)//GO:0005791(rough endoplasmic reticulum)//GO:0030425(dendrite)//GO:0043020(NADPH oxidase complex)//GO:0005794(Golgi apparatus)//GO:0048471(perinuclear region of cytoplasm)//GO:0005739(mitochondrion)//GO:0005783(endoplasmic reticulum)//GO:0005622(intracellula…	GO:0020037(heme binding)//GO:0046982(protein heterodimerization activity)//GO:0009055(electron carrier activity)//GO:0016174(NAD(P)H oxidase activity)//GO:0016175(superoxide-generating NADPH oxidase activity)//GO:0050660(flavin adenine dinucleotide binding)//GO:0005515(protein binding)	GO:0055114(oxidation-reduction process)//GO:0071276(cellular response to cadmium ion)//GO:0042493(response to drug)//GO:0050665(hydrogen peroxide biosynthetic process)//GO:0071361(cellular response to ethanol)//GO:0042535(positive regulation of tumor necrosis factor biosynthetic process)//GO:0045087(innate immune response)//GO:1990776(response to angiotensin)//GO:0071456(cellular response to hypo…
chr6	96382061	96382580	diffreps_peak_1100881	9.53073	519	NM_001109531	Mis18bp1	4.16513	2.94629e-10	1.60063e-07	up	689296	RGD1305497	RGD:1594757|Ensembl:ENSRNOG00000023093|Vega:OTTRNOG00000001324	MIS18 binding protein 1		GO:0000778(condensed nuclear chromosome kinetochore)	GO:0003677(DNA binding)
chr9	100574719	100574920	diffreps_peak_1324785	7.80118	201	NM_001106925	Dtymk	2.00572	1.5806e-08	3.39121e-06	up	301622	-	RGD:1309614|Ensembl:ENSRNOG00000018904	deoxythymidylate kinase	rno00240(Pyrimidine metabolism)//rno01100(Metabolic pathways)	GO:0005739(mitochondrion)//GO:0005634(nucleus)//GO:0005758(mitochondrial intermembrane space)//GO:0005829(cytosol)//GO:0005759(mitochondrial matrix)	GO:0005524(ATP binding)//GO:0009041(uridylate kinase activity)//GO:0004798(thymidylate kinase activity)//GO:0050145(nucleoside phosphate kinase activity)	GO:0071363(cellular response to growth factor stimulus)//GO:0006233(dTDP biosynthetic process)//GO:0045445(myoblast differentiation)//GO:0046939(nucleotide phosphorylation)//GO:0006235(dTTP biosynthetic process)//GO:0009165(nucleotide biosynthetic process)//GO:0006227(dUDP biosynthetic process)//GO:0043627(response to estrogen)//GO:0046686(response to cadmium ion)//GO:0046940(nucleoside monophosp…
[truncated: 1,617 more rows]

## Sheet: down.7_vs_0
Differentially methylated RNA sites for: down.7_vs_0 Fold change cut-off: 2 P-value cut-off: 0.00001 Column A ~ E: the coordinates of the differentially methylated RNA sites in bed format, please ref http://genome.ucsc.edu/FAQ/FAQformat.html#format1. Column F: the length of the methylated RNA sites Column G ~ H: the transcript id and gene symbol of differentially methylated RNA. Column I ~ L: the…
[truncated: 1,873 more rows]
