# Supplementary material for: Epitranscriptomic Analysis of m6A Methylome After Peripheral Nerve Injury
Source: Front Genet. 2021 Jul 9;12:686000. doi: 10.3389/fgene.2021.686000 (PMC8301379; doi:10.3389/fgene.2021.686000)
Supplement: Supplementary file 3 [file Data_Sheet_1.zip]

Archive with 26 entries (21 files):
- raw date of qRT-PCR/
- raw date of qRT-PCR/1.raw date_qRT-qPCR/
- raw date of qRT-PCR/1.raw date_qRT-qPCR/ALKBH5.xlsx
- raw date of qRT-PCR/1.raw date_qRT-qPCR/FTO.xlsx
- raw date of qRT-PCR/1.raw date_qRT-qPCR/GAPDH.xlsx
- raw date of qRT-PCR/1.raw date_qRT-qPCR/METTL14.xlsx
- raw date of qRT-PCR/1.raw date_qRT-qPCR/METTL3.xlsx
- raw date of qRT-PCR/1.raw date_qRT-qPCR/WTAP.xlsx
- raw date of qRT-PCR/2. Amplification Plot-qRT-PCR/
- raw date of qRT-PCR/2. Amplification Plot-qRT-PCR/ALKBH5.jpg
- raw date of qRT-PCR/2. Amplification Plot-qRT-PCR/GAPDH.jpg
- raw date of qRT-PCR/2. Amplification Plot-qRT-PCR/METTL14.jpg
- raw date of qRT-PCR/2. Amplification Plot-qRT-PCR/METTL3.jpg
- raw date of qRT-PCR/2. Amplification Plot-qRT-PCR/WTAP.jpg
- raw date of qRT-PCR/3. Melt Curve Plot-qRT-PCR/
- raw date of qRT-PCR/3. Melt Curve Plot-qRT-PCR/ALKBH5.jpg
- raw date of qRT-PCR/3. Melt Curve Plot-qRT-PCR/GAPDH.jpg
- raw date of qRT-PCR/3. Melt Curve Plot-qRT-PCR/METTL14.jpg
- raw date of qRT-PCR/3. Melt Curve Plot-qRT-PCR/METTL3.jpg
- raw date of qRT-PCR/3. Melt Curve Plot-qRT-PCR/WTAP.jpg
- raw date of qRT-PCR/4. Data analysis-qRT-PCR/
- raw date of qRT-PCR/4. Data analysis-qRT-PCR/ALKBH5.xlsx
- raw date of qRT-PCR/4. Data analysis-qRT-PCR/FTO.xlsx
- raw date of qRT-PCR/4. Data analysis-qRT-PCR/METTL14.xlsx
- raw date of qRT-PCR/4. Data analysis-qRT-PCR/METTL3.xlsx
- raw date of qRT-PCR/4. Data analysis-qRT-PCR/WTAP.xlsx
