# Supplementary material for: Epitranscriptomic Analysis of m6A Methylome After Peripheral Nerve Injury
Source: Front Genet. 2021 Jul 9;12:686000. doi: 10.3389/fgene.2021.686000 (PMC8301379; doi:10.3389/fgene.2021.686000)
Supplement: Supplementary file 3 [file Data_Sheet_1.zip › raw date of qRT-PCR/1.raw date_qRT-qPCR/ALKBH5.xlsx]

## Sheet: Sheet1
Sample Name	Ct	Ct Mean	Ct SD
Control-1	29.32	29.0733	0.221886
	28.89
	29.01
Control-2	29.52	29.55	0.25632
	29.31
	29.82
Control-3	28.63	28.6033	0.0929157
	28.5
	28.68
SNI-1	23.61	23.65	0.069282
	23.61
	23.73
SNI-2	24.11	24.1467	0.426185
	24.59
	23.74
SNI-3	23.19	22.76	0.396106
	22.68
	22.41
