# Supplementary material for: Epitranscriptomic Analysis of m6A Methylome After Peripheral Nerve Injury
Source: Front Genet. 2021 Jul 9;12:686000. doi: 10.3389/fgene.2021.686000 (PMC8301379; doi:10.3389/fgene.2021.686000)
Supplement: Supplementary file 3 [file Data_Sheet_1.zip › raw date of qRT-PCR/1.raw date_qRT-qPCR/FTO.xlsx]

## Sheet: Sheet1
Sample Name	Ct	Ct Mean	Ct SD
Control-1	31.47	31.8033
	31.92
	32.02
Control-2	31.95	32.1167
	32.13
	32.27
Control-3	31.29	31.5233
	31.51
	31.77
SNI-1	24.57	24.6967
	24.72
	24.8
SNI-2	24.57	24.7867
	24.85
	24.94
SNI-3	24.11	24.4933
	24.54
	24.83
