# Supplementary material for: Epitranscriptomic Analysis of m6A Methylome After Peripheral Nerve Injury
Source: Front Genet. 2021 Jul 9;12:686000. doi: 10.3389/fgene.2021.686000 (PMC8301379; doi:10.3389/fgene.2021.686000)
Supplement: Supplementary file 3 [file Data_Sheet_1.zip › raw date of qRT-PCR/1.raw date_qRT-qPCR/GAPDH.xlsx]

## Sheet: Sheet1
Sample Name	Ct	Ct Mean	Ct SD
Control-1	19.31	19.34	0.0984886
	19.26
	19.45
Control-2	19.81	19.7533	0.210792
	19.52
	19.93
Control-3	18.85	18.9333	0.15308
	19.11
	18.84
SNI-1	16.92	16.9367	0.0665833
	17.01
	16.88
SNI-2	16.96	17.08	0.158745
	17.26
	17.02
SNI-3	16.32	16.5533	0.208167
	16.72
	16.62
