# Supplementary material for: Epitranscriptomic Analysis of m6A Methylome After Peripheral Nerve Injury
Source: Front Genet. 2021 Jul 9;12:686000. doi: 10.3389/fgene.2021.686000 (PMC8301379; doi:10.3389/fgene.2021.686000)
Supplement: Supplementary file 3 [file Data_Sheet_1.zip › raw date of qRT-PCR/1.raw date_qRT-qPCR/METTL14.xlsx]

## Sheet: Sheet1
Sample Name	Ct	Ct Mean	Ct SD
Control-1	33.24	33.11	0.135277
	33.12
	32.97
Control-2	33.26	33.43	0.160935
	33.45
	33.58
Control-3	32.82	32.8033	0.175594
	32.62
	32.97
SNI-1	25.85	25.7967	0.128582
	25.89
	25.65
SNI-2	25.67	25.9067	0.23029
	25.92
	26.13
SNI-3	25.31	25.56	0.278388
	25.51
	25.86
