# Supplementary material for: Epitranscriptomic Analysis of m6A Methylome After Peripheral Nerve Injury
Source: Front Genet. 2021 Jul 9;12:686000. doi: 10.3389/fgene.2021.686000 (PMC8301379; doi:10.3389/fgene.2021.686000)
Supplement: Supplementary file 3 [file Data_Sheet_1.zip › raw date of qRT-PCR/1.raw date_qRT-qPCR/METTL3.xlsx]

## Sheet: Sheet1
Sample Name	Ct	Ct Mean	Ct SD
Control-1	27.76	27.7933	0.0351188
	27.79
	27.83
Control-2	28.18	28.2033	0.0585947
	28.16
	28.27
Control-3	27.21	27.4867	0.261598
	27.52
	27.73
SNI-1	23.98	24.0667	0.085049
	24.07
	24.15
SNI-2	23.82	24.24	0.401497
	24.28
	24.62
SNI-3	23.83	23.98	0.18735
	23.92
	24.19
