# Supplementary material for: Epitranscriptomic Analysis of m6A Methylome After Peripheral Nerve Injury
Source: Front Genet. 2021 Jul 9;12:686000. doi: 10.3389/fgene.2021.686000 (PMC8301379; doi:10.3389/fgene.2021.686000)
Supplement: Supplementary file 3 [file Data_Sheet_1.zip › raw date of qRT-PCR/1.raw date_qRT-qPCR/WTAP.xlsx]

## Sheet: Sheet1
Sample Name	Ct	Ct Mean	Ct SD
Control-1	27.58	27.6233	0.0378594
	27.64
	27.65
Control-2	27.93	27.9633	0.261598
	28.24
	27.72
Control-3	27.31	27.3733	0.231589
	27.63
	27.18
SNI-1	24.29	24.35	0.072111
	24.43
	24.33
SNI-2	24.53	24.4767	0.333217
	24.12
	24.78
SNI-3	24.17	24.24	0.166433
	24.12
	24.43
