# Supplementary material for: Epitranscriptomic Analysis of m6A Methylome After Peripheral Nerve Injury
Source: Front Genet. 2021 Jul 9;12:686000. doi: 10.3389/fgene.2021.686000 (PMC8301379; doi:10.3389/fgene.2021.686000)
Supplement: Supplementary file 3 [file Data_Sheet_1.zip › raw date of qRT-PCR/4. Data analysis-qRT-PCR/ALKBH5.xlsx]

## Sheet: ALKBH5
	internal control	Ct	Average		gene	Ct	△Ct	Average	△△Ct	2-△△Ct	Average	STDEV
control-1	GAPDH	19.31	19.34		ALKBH5	29.32	9.98	9.73333	0.246667	0.842842	1.00774	0.149824
		19.26				28.89	9.55		-0.183333	1.1355
		19.45				29.01	9.67		-0.0633333	1.04488
SNI-1	GAPDH	16.923	16.9397		ALKBH5	23.61	6.67033		-3.063	8.35709	8.13475	0.385092
		17.015				23.61	6.67033		-3.063	8.35709
		16.881				23.73	6.79033		-2.943	7.69009
control-2	GAPDH	19.81	19.7533		ALKBH5	29.52	9.76667	9.79667	-0.03	1.02101	1.01044	0.176075
		19.52				29.31	9.55667		-0.24	1.18099
		19.93				29.82	10.0667		0.27	0.82932
SNI-2	GAPDH	16.96	17.08		ALKBH5	24.11	7.03		-2.76667	6.80534	6.8265	1.9579
		17.26				24.59	7.51		-2.28667	4.87927
		17.02				23.74	6.66		-3.13667	8.7949
control-3	GAPDH	18.85	18.9333		ALKBH5	28.63	9.69667	9.67	0.0266667	0.981686	1.0434	0.0534435
		19.11				28.5	9.56667		-0.103333	1.07425
		18.84				28.68	9.74667		-0.103333	1.07425
SNI-3	GAPDH	16.32	16.5533		ALKBH5	23.19	6.63667		-3.03333	8.18699	11.3013	2.95185
		16.72				22.68	6.12667		-3.54333	11.6587
		16.62				22.41	5.85667		-3.81333	14.0581
