# Supplementary material for: Epitranscriptomic Analysis of m6A Methylome After Peripheral Nerve Injury
Source: Front Genet. 2021 Jul 9;12:686000. doi: 10.3389/fgene.2021.686000 (PMC8301379; doi:10.3389/fgene.2021.686000)
Supplement: Supplementary file 3 [file Data_Sheet_1.zip › raw date of qRT-PCR/4. Data analysis-qRT-PCR/FTO.xlsx]

## Sheet: FTO
	internal control	Ct	Average		gene	Ct	△Ct	Average	△△Ct	2-△△Ct	Average	STDEV
control-1	GAPDH	19.31	19.34		FTO	31.47	12.13	12.4633	-0.333333	1.25992	1.01426	0.214976
		19.26				31.92	12.58		0.116667	0.922316
		19.45				32.02	12.68		0.216667	0.860551
SNI-1	GAPDH	16.923	16.9397		FTO	24.57	7.63033		-4.833	28.5022	26.1639	2.14024
		17.015				24.72	7.78033		-4.683	25.6876
		16.881				24.8	7.86033		-4.603	24.3019
control-2	GAPDH	19.81	19.7533		FTO	31.95	12.1967	12.3633	-0.166667	1.12246	1.00414	0.112242
		19.52				32.13	12.3767		0.0133333	0.990801
		19.93				32.27	12.5167		0.153333	0.899171
SNI-2	GAPDH	16.96	17.08		FTO	24.57	7.49		-4.87333	29.3102	25.3766	3.484
		17.26				24.85	7.77		-4.59333	24.1397
		17.02				24.94	7.86		-4.50333	22.6798
control-3	GAPDH	18.85	18.9333		FTO	31.29	12.3567	12.59	-0.233333	1.17555	1.06471	0.095992
		19.11				31.51	12.5767		-0.0133333	1.00928
		18.84				31.77	12.8367		-0.0133333	1.00928
SNI-3	GAPDH	16.32	16.5533		FTO	24.11	7.55667		-5.03333	32.748	25.6456	6.5369
		16.72				24.54	7.98667		-4.60333	24.3076
		16.62				24.83	8.27667		-4.31333	19.8812
