# Supplementary material for: Epitranscriptomic Analysis of m6A Methylome After Peripheral Nerve Injury
Source: Front Genet. 2021 Jul 9;12:686000. doi: 10.3389/fgene.2021.686000 (PMC8301379; doi:10.3389/fgene.2021.686000)
Supplement: Supplementary file 3 [file Data_Sheet_1.zip › raw date of qRT-PCR/4. Data analysis-qRT-PCR/METTL14.xlsx]

## Sheet: MTTL14
	internal control	Ct	Average		gene	Ct	△Ct	Average	△△Ct	2-△△Ct	Average	STDEV
control-1	GAPDH	19.31	19.34		METTL14	33.24	13.9	13.77	0.13	0.913831	1.00294	0.094423
		19.26				33.12	13.78		0.01	0.993092
		19.45				32.97	13.63		-0.14	1.10191
SNI-1	GAPDH	16.923	16.9397		METTL14	25.85	8.91033		-4.85967	29.0339	30.2084	2.75058
		17.015				25.89	8.95033		-4.81967	28.24
		16.881				25.65	8.71033		-5.05967	33.3512
control-2	GAPDH	19.81	19.7533		METTL14	33.26	13.5067	13.6767	-0.17	1.12506	1.00418	0.112978
		19.52				33.45	13.6967		0.02	0.986233
		19.93				33.58	13.8267		0.15	0.90125
SNI-2	GAPDH	16.96	17.08		METTL14	25.67	8.59		-5.08667	33.9812	29.0866	4.65981
		17.26				25.92	8.84		-4.83667	28.5747
		17.02				26.13	9.05		-4.62667	24.7039
control-3	GAPDH	18.85	18.9333		METTL14	32.82	13.8867	13.87	0.0166667	0.988514	1.08651	0.084865
		19.11				32.62	13.6867		-0.183333	1.1355
		18.84				32.97	14.0367		-0.183333	1.1355
SNI-3	GAPDH	16.32	16.5533		METTL14	25.31	8.75667		-5.11333	34.6152	29.4641	5.51677
		16.72				25.51	8.95667		-4.91333	30.1343
		16.62				25.86	9.30667		-4.56333	23.6429
