# Supplementary material for: Epitranscriptomic Analysis of m6A Methylome After Peripheral Nerve Injury
Source: Front Genet. 2021 Jul 9;12:686000. doi: 10.3389/fgene.2021.686000 (PMC8301379; doi:10.3389/fgene.2021.686000)
Supplement: Supplementary file 3 [file Data_Sheet_1.zip › raw date of qRT-PCR/4. Data analysis-qRT-PCR/METTL3.xlsx]

## Sheet: METTL3
	internal control	Ct	Average		gene	Ct	△Ct	Average	△△Ct	2-△△Ct	Average	STDEV
control-1	GAPDH	19.31	19.34		METTL3	27.76	8.42	8.45333	-0.0333333	1.02337	1.0002	0.0243037
		19.26				27.79	8.45		-0.00333333	1.00231
		19.45				27.83	8.49		0.0366667	0.974905
SNI-1	GAPDH	16.923	16.9397		METTL3	23.98	7.04033		-1.413	2.6629	2.51055	0.148192
		17.015				24.07	7.13033		-1.323	2.50186
		16.881				24.15	7.21033		-1.243	2.3669
control-2	GAPDH	19.81	19.7533		METTL3	28.18	8.42667	8.45	-0.0233333	1.0163	1.00055	0.0402119
		19.52				28.16	8.40667		-0.0433333	1.03049
		19.93				28.27	8.51667		0.0666667	0.954842
SNI-2	GAPDH	16.96	17.08		METTL3	23.82	6.74		-1.71	3.27161	2.50969	0.705502
		17.26				24.28	7.2		-1.25	2.37841
		17.02				24.62	7.54		-0.91	1.87905
control-3	GAPDH	18.85	18.9333		METTL3	27.21	8.27667	8.55333	-0.276667	1.21139	1.05524	0.135234
		19.11				27.52	8.58667		0.0333333	0.97716
		18.84				27.73	8.79667		0.0333333	0.97716
SNI-3	GAPDH	16.32	16.5533		METTL3	23.83	7.27667		-1.27667	2.42279	2.1956	0.276489
		16.72				23.92	7.36667		-1.18667	2.27626
		16.62				24.19	7.63667		-0.916667	1.88775
