# Supplementary material for: Epitranscriptomic Analysis of m6A Methylome After Peripheral Nerve Injury
Source: Front Genet. 2021 Jul 9;12:686000. doi: 10.3389/fgene.2021.686000 (PMC8301379; doi:10.3389/fgene.2021.686000)
Supplement: Supplementary file 3 [file Data_Sheet_1.zip › raw date of qRT-PCR/4. Data analysis-qRT-PCR/WTAP.xlsx]

## Sheet: WTAP
	internal control	Ct	Average		gene	Ct	△Ct	Average	△△Ct	2-△△Ct	Average	STDEV
control-1	GAPDH	19.31	19.34		WTAP	27.58	8.24	8.28333	-0.0433333	1.03049	1.00023	0.0264286
		19.26				27.64	8.3		0.0166667	0.988514
		19.45				27.65	8.31		0.0266667	0.981686
SNI-1	GAPDH	16.923	16.9397		WTAP	24.29	7.35033		-0.933	1.90924	1.83298	0.0907079
		17.015				24.43	7.49033		-0.793	1.73267
		16.881				24.33	7.39033		-0.893	1.85703
control-2	GAPDH	19.81	19.7533		WTAP	27.93	8.17667	8.21	-0.0333333	1.02337	1.01086	0.179441
		19.52				28.24	8.48667		0.276667	0.825496
		19.93				27.72	7.96667		-0.243333	1.18372
SNI-2	GAPDH	16.96	17.08		WTAP	24.53	7.45		-0.76	1.69349	1.78922	0.421271
		17.26				24.12	7.04		-1.17	2.25012
		17.02				24.78	7.7		-0.51	1.42405
control-3	GAPDH	18.85	18.9333		WTAP	27.31	8.37667	8.44	-0.0633333	1.04488	0.906305	0.120007
		19.11				27.63	8.69667		0.256667	0.83702
		18.84				27.18	8.24667		0.256667	0.83702
SNI-3	GAPDH	16.32	16.5533		WTAP	24.17	7.61667		-0.823333	1.76949	1.69302	0.189082
		16.72				24.12	7.56667		-0.873333	1.83189
		16.62				24.43	7.87667		-0.563333	1.47768
