# Supplementary material for: Epitranscriptomic Analysis of m6A Methylome After Peripheral Nerve Injury
Source: Front Genet. 2021 Jul 9;12:686000. doi: 10.3389/fgene.2021.686000 (PMC8301379; doi:10.3389/fgene.2021.686000)
Supplement: Supplementary file 4 [file Data_Sheet_2.zip]

Archive with 14 entries (10 files):
- raw date of Gene-specific m6A qPCR/
- raw date of Gene-specific m6A qPCR/1.raw date_merip-qpcr/
- raw date of Gene-specific m6A qPCR/1.raw date_merip-qpcr/Atg7-1.xlsx
- raw date of Gene-specific m6A qPCR/1.raw date_merip-qpcr/Atg7-2.xlsx
- raw date of Gene-specific m6A qPCR/1.raw date_merip-qpcr/Atg7-3.xlsx
- raw date of Gene-specific m6A qPCR/2.Amplification Plot_merip-qpcr/
- raw date of Gene-specific m6A qPCR/2.Amplification Plot_merip-qpcr/Atg7-1.jpg
- raw date of Gene-specific m6A qPCR/2.Amplification Plot_merip-qpcr/Atg7-2.jpg
- raw date of Gene-specific m6A qPCR/2.Amplification Plot_merip-qpcr/Atg7-3.jpg
- raw date of Gene-specific m6A qPCR/3.Melt Curve Plot_merip-qpcr/
- raw date of Gene-specific m6A qPCR/3.Melt Curve Plot_merip-qpcr/Atg7-1.jpg
- raw date of Gene-specific m6A qPCR/3.Melt Curve Plot_merip-qpcr/Atg7-2.jpg
- raw date of Gene-specific m6A qPCR/3.Melt Curve Plot_merip-qpcr/Atg7-3.jpg
- raw date of Gene-specific m6A qPCR/4.Data analysis_merip-qpcr.xlsx
