# Supplementary material for: Epitranscriptomic Analysis of m6A Methylome After Peripheral Nerve Injury
Source: Front Genet. 2021 Jul 9;12:686000. doi: 10.3389/fgene.2021.686000 (PMC8301379; doi:10.3389/fgene.2021.686000)
Supplement: Supplementary file 4 [file Data_Sheet_2.zip › raw date of Gene-specific m6A qPCR/1.raw date_merip-qpcr/Atg7-1.xlsx]

## Sheet: Sheet1
Sample Name	Reporter		Ct	Ct Mean	Ct SD		Ct	Ct Mean	Ct SD
Control-1	SYBR	IP	26.1925	26.2738	0.104767	Input	25.836	25.9933	0.184906
	SYBR		26.2367				25.947
	SYBR		26.392				26.197
Control-2	SYBR	IP	26.211	26.2823	0.106702	Input	25.998	26.1373	0.123436
	SYBR		26.231				26.181
	SYBR		26.405				26.233
Control-3	SYBR	IP	26.431	26.5593	0.141451	Input	26.114	26.2547	0.127029
	SYBR		26.536				26.289
	SYBR		26.711				26.361
SNI-1	SYBR	IP	26.807	27.2293	0.388	Input	27.467	27.6387	0.16369
	SYBR		27.311				27.793
	SYBR		27.57				27.656
SNI-2	SYBR	IP	26.935	27.4727	0.474538	Input	27.844	27.7177	0.110799
	SYBR		27.65				27.672
	SYBR		27.833				27.637
SNI-3	SYBR	IP	27.256	27.5253	0.261852	Input	27.998	27.8793	0.116092
	SYBR		27.541				27.874
	SYBR		27.779				27.766
