# Supplementary material for: Epitranscriptomic Analysis of m6A Methylome After Peripheral Nerve Injury
Source: Front Genet. 2021 Jul 9;12:686000. doi: 10.3389/fgene.2021.686000 (PMC8301379; doi:10.3389/fgene.2021.686000)
Supplement: Supplementary file 4 [file Data_Sheet_2.zip › raw date of Gene-specific m6A qPCR/1.raw date_merip-qpcr/Atg7-2.xlsx]

## Sheet: Sheet1
Sample Name	Reporter		Ct	Ct Mean	Ct SD		Ct	Ct Mean	Ct SD
Control-1	SYBR	IP	33.558	33.842	0.498847	Input	Undetermined	#DIV/0!	#DIV/0!
	SYBR		34.418				Undetermined
	SYBR		33.55				Undetermined
Control-2	SYBR	IP	33.367	33.7943	0.961108	Input	Undetermined	#DIV/0!	#DIV/0!
	SYBR		34.895				Undetermined
	SYBR		33.121				Undetermined
Control-3	SYBR	IP	32.872	33.0973	0.196271	Input	Undetermined	#DIV/0!	#DIV/0!
	SYBR		33.231				Undetermined
	SYBR		33.189				Undetermined
SNI-1	SYBR	IP	31.105	30.677	0.370664	Input	Undetermined	#DIV/0!	#DIV/0!
	SYBR		30.461				Undetermined
	SYBR		30.465				Undetermined
SNI-2	SYBR	IP	30.132	30.3047	0.213224	Input	Undetermined	#DIV/0!	#DIV/0!
	SYBR		30.239				Undetermined
	SYBR		30.543				Undetermined
SNI-3	SYBR	IP	29.839	30.4137	0.511939	Input	Undetermined	#DIV/0!	#DIV/0!
	SYBR		30.581				Undetermined
	SYBR		30.821				Undetermined
