# Supplementary material for: Epitranscriptomic Analysis of m6A Methylome After Peripheral Nerve Injury
Source: Front Genet. 2021 Jul 9;12:686000. doi: 10.3389/fgene.2021.686000 (PMC8301379; doi:10.3389/fgene.2021.686000)
Supplement: Supplementary file 4 [file Data_Sheet_2.zip › raw date of Gene-specific m6A qPCR/1.raw date_merip-qpcr/Atg7-3.xlsx]

## Sheet: Sheet1
Sample Name	Reporter		Ct	Ct Mean	Ct SD		Ct	Ct Mean	Ct SD
Control-1	SYBR	IP	28.796	28.3223	0.418031	Input	28.439	28.7773	0.334566
	SYBR		28.005				29.108
	SYBR		28.166				28.785
Control-2	SYBR	IP	29.136	29.38	0.269334	Input	29.251	29.1317	0.509589
	SYBR		29.335				29.571
	SYBR		29.669				28.573
Control-3	SYBR	IP	28.835	28.653	0.462675	Input	29.339	28.9627	0.359406
	SYBR		28.997				28.926
	SYBR		28.127				28.623
SNI-1	SYBR	IP	26.081	25.9243	0.203746	Input	27.811	28.159	0.452849
	SYBR		25.998				27.995
	SYBR		25.694				28.671
SNI-2	SYBR	IP	26.133	26.388	0.235051	Input	29.338	29.1007	0.371115
	SYBR		26.596				29.291
	SYBR		26.435				28.673
SNI-3	SYBR	IP	26.534	26.2803	0.243701	Input	28.719	28.442	0.303244
	SYBR		26.259				28.489
	SYBR		26.048				28.118
