# Supplementary material for: Epitranscriptomic Analysis of m6A Methylome After Peripheral Nerve Injury
Source: Front Genet. 2021 Jul 9;12:686000. doi: 10.3389/fgene.2021.686000 (PMC8301379; doi:10.3389/fgene.2021.686000)
Supplement: Supplementary file 4 [file Data_Sheet_2.zip › raw date of Gene-specific m6A qPCR/4.Data analysis_merip-qpcr.xlsx]

## Sheet: Sheet1
Geen	Sample Name	Ct		%( IP/Input)	SNI/Control
		IP	Input
Atg7-1	SNI-1	27.2293	27.6387	7.37818	1.61301
	SNI-2	27.4727	27.7177	6.58385	1.31039
	SNI-3	27.5253	27.8793	7.10055	1.57862
	Control-1	26.2738	25.9933	4.57416
	Control-2	26.2823	26.1373	5.02433
	Control-3	26.5593	26.2547	4.49794
Atg7-2	SNI-1	30.677	40	3558.2	8.96933
	SNI-2	30.3047	40	4605.89	11.233
	SNI-3	30.4137	40	4270.72	6.42487
	Control-1	33.842	40	396.707
	Control-2	33.7943	40	410.033
	Control-3	33.0973	40	664.718
Atg7-3	SNI-1	25.9243	28.159	26.1474	3.43347
	SNI-2	26.388	29.1007	36.4185	4.45574
	SNI-3	26.2803	28.442	24.8573	3.61
	Control-1	28.3223	28.7773	7.61546
	Control-2	29.1317	29.6887	8.17337
	Control-3	28.653	28.9627	6.88567
